# Supplementary material for: Combining Fine Mapping, Whole-Genome Re-Sequencing, and RNA-Seq Unravels Candidate Genes for a Soybean Mutant with Short Petioles and Weakened Pulvini
Source: Genes (Basel). 2022 Jan 21;13(2):185. doi: 10.3390/genes13020185 (PMC8872139; doi:10.3390/genes13020185)
Supplement: Supplementary file 1 [file genes-13-00185-s001.zip]

Archive with 2 entries (2 files):
- Supplementary materials (Figure S1-S3 and Table S1-S6, S8-S9) .pdf
- Table S7. The differentially expressed genes between the spwp mutant and wild type.xlsx
