# Supplementary material for: Combining Fine Mapping, Whole-Genome Re-Sequencing, and RNA-Seq Unravels Candidate Genes for a Soybean Mutant with Short Petioles and Weakened Pulvini
Source: Genes (Basel). 2022 Jan 21;13(2):185. doi: 10.3390/genes13020185 (PMC8872139; doi:10.3390/genes13020185)
Supplement: Supplementary file 1 [file genes-13-00185-s001.zip › Table S7. The differentially expressed genes between the spwp mutant and wild type.xlsx]

## Sheet: SPWPvsWT_deg_up
Table S7 The differentially expressed genes between the spwp mutant and wild type (WT).
gene_id	SPWP_group	WT_group	log2FoldChange	pvalue	padj	gene_name	gene_chr	gene_start	gene_end	gene_strand	gene_length	gene_biotype	gene_description	tf_family
112999375	286.51	3.73703	6.28405	2.6e-32	3.34e-28	LOC112999375	NC_038250.2	47855826	47868421	+	4402	protein_coding	putative disease resistance protein At5g05400 && Q9T048.1 RecName: Full=Disease resistance protein At4g27190 && PF00931:NB-ARC domain	NB-ARC
100792320	396.316	1.38542	8.21272	3.48e-26	2.69e-22	LOC100792320	NC_038255.2	9196545	9201229	-	3662	protein_coding	TMV resistance protein N && Q40392.1 RecName: Full=TMV resistance protein N && PF00931:NB-ARC domain|PF01582:TIR domain	TIR
102663273	295.471	15.3477	4.28393	1.01e-25	5.77e-22	LOC102663273	NC_038249.2	9527983	9534023	-	4040	lncRNA	uncharacterized LOC102663273%2C transcript variant X10 && P04146.3 RecName: Full=Copia protein; AltName: Full=Gag-int-pol protein; Contains: RecName: Full=Copia VLP protein; Contains: RecName: Full=Copia protease && -	-
102661570	219.49	5.02521	5.45472	1.05e-25	5.77e-22	LOC102661570	NC_038242.2	4326749	4330683	+	3188	protein_coding	pentatricopeptide repeat-containing protein At4g33170 && Q9SMZ2.1 RecName: Full=Pentatricopeptide repeat-containing protein At4g33170 && PF14432:DYW family of nucleic acid deaminases|PF13041:PPR repeat family	-
100781922	2799.75	926.979	1.59507	1.5e-22	6.42e-19	LOC100781922	NC_038242.2	6114804	6122623	+	1786	protein_coding	uncharacterized LOC100781922 && - && -	-
100803516	308.029	28.528	3.42543	1.28e-20	4.92e-17	LOC100803516	NC_038243.2	21282630	21296779	-	5287	protein_coding	uncharacterized LOC100803516%2C transcript variant X2 && Q8RVQ5.2 RecName: Full=Exocyst complex component SEC10; Short=AtSec10; AltName: Full=Exocyst complex component 5 && PF07393:Exocyst complex component Sec10	-
102664051	164.479	1.34652	6.94633	3.63e-17	1.17e-13	LOC102664051	NC_038255.2	26166768	26171195	-	1505	protein_coding	cell division cycle protein 48 homolog%2C transcript variant X2 && P54774.1 RecName: Full=Cell division cycle protein 48 homolog; AltName: Full=Valosin-containing protein homolog; Short=VCP && -	-
100817374	393.486	95.2306	2.04419	3.96e-16	1.09e-12	LOC100817374	NC_038242.2	8944223	8947080	+	1849	pseudogene	- && P9WPZ4.1 RecName: Full=Probable N-succinyldiaminopimelate aminotransferase DapC; AltName: Full=DAP-AT >P9WPZ5.1 RecName: Full=Probable N-succinyldiaminopimelate aminotransferase DapC; AltName: Full=DAP-AT && -	-
100805464	1335.42	138.155	3.27445	7.79e-14	1.43e-10	LOC100805464	NC_038242.2	11171375	11180274	+	1806	protein_coding	protein DOWNY MILDEW RESISTANCE 6 && Q9FLV0.1 RecName: Full=Protein DOWNY MILDEW RESISTANCE 6; Short=AtDMR6; AltName: Full=2-oxoglutarate (2OG)-Fe(II) oxygenase-like protein DMR6; AltName: Full=Salicylate 3-hydroxylase DMR6; Short=S3H DMR6; Short=SA 3-hydroxylase DMR6; Short=Salicylic acid 3-hydroxylase DMR6 && PF14226:non-haem dioxygenase in morphine synthesis N-terminal|PF03171:2OG-Fe(II) oxyge…	2OG-FeII_Oxy
106794110	73.489	1.68796	5.45765	8.1e-11	1.12e-07	LOC106794110	NC_038249.2	9611610	9615909	-	2503	protein_coding	LEAF RUST 10 DISEASE-RESISTANCE LOCUS RECEPTOR-LIKE PROTEIN KINASE-like 2.5 && P93604.1 RecName: Full=Rust resistance kinase Lr10; AltName: Full=Probable receptor-like serine/threonine-protein kinase LRK10; Flags: Precursor && PF13947:Wall-associated receptor kinase galacturonan-binding|PF00069:Protein kinase domain	Pkinase
100500407	192.343	23.6511	3.02895	2.72e-10	3.38e-07	LOC100500407	NC_038249.2	7921094	7925972	-	2767	lncRNA	uncharacterized LOC100500407%2C transcript variant X6 && O48653.2 RecName: Full=DNA polymerase alpha catalytic subunit && -	-
100801030	67.7698	4.0398	4.07626	7.92e-10	8.72e-07	LOC100801030	NC_038242.2	7682360	7690415	-	3980	protein_coding	serine/threonine-protein kinase CTR1%2C transcript variant X2 && Q05609.1 RecName: Full=Serine/threonine-protein kinase CTR1; AltName: Full=Protein CONSTITUTIVE TRIPLE RESPONSE1 && PF07714:Protein tyrosine kinase	Pkinase_Tyr
100784078	1657.19	394.319	2.07019	1.34e-09	1.44e-06	LOC100784078	NC_038249.2	10239861	10244370	+	2611	protein_coding	wall-associated receptor kinase 2%2C transcript variant X1 && Q9LMP1.1 RecName: Full=Wall-associated receptor kinase 2; Flags: Precursor && PF07645:Calcium-binding EGF domain|PF00069:Protein kinase domain|PF13947:Wall-associated receptor kinase galacturonan-binding	Pkinase
102664137	42.2604	0	7.84184	2.64e-08	2.42e-05	LOC102664137	NC_038249.2	9547529	9551865	-	3351	protein_coding	uncharacterized LOC102664137%2C transcript variant X14 && Q0INC5.2 RecName: Full=DEAD-box ATP-dependent RNA helicase 28 && -	-
100803506	108.234	7.00418	3.97754	3.91e-08	3.41e-05	LOC100803506	NC_038249.2	193776	198434	+	2184	protein_coding	methionine--tRNA ligase%2C cytoplasmic && Q9SVN5.1 RecName: Full=Methionine--tRNA ligase, cytoplasmic; AltName: Full=Methionyl-tRNA synthetase; Short=MetRS && PF09334:tRNA synthetases class I (M)	-
100805685	187.589	55.6407	1.75726	3.98e-08	3.41e-05	LOC100805685	NC_038252.2	32133581	32137710	+	3516	protein_coding	disease resistance protein RUN1 && Q40392.1 RecName: Full=TMV resistance protein N && PF01582:TIR domain|PF00931:NB-ARC domain	TIR
100306396	154.75	48.4889	1.67529	5.43e-08	4.55e-05	LOC100306396	NC_038249.2	37866539	37867114	+	576	protein_coding	calcium-binding protein PBP1-like protein && Q9LSQ6.1 RecName: Full=Calcium-binding protein PBP1; AltName: Full=KIC-related protein 2; AltName: Full=PINOID-binding protein 1 && PF13833:EF-hand domain pair	-
100816416	256.85	87.0621	1.56382	1.05e-07	8.28e-05	LOC100816416	NC_038246.2	30142809	30144588	+	1780	protein_coding	ethylene-responsive transcription factor ERF105 && Q8VY90.1 RecName: Full=Ethylene-responsive transcription factor ERF105 && PF00847:AP2 domain	AP2
100814809	40664.2	12195.7	1.73739	1.08e-07	8.36e-05	LOC100814809	NC_016089.4	2538913	2540464	+	1552	protein_coding	metalloendoproteinase 5-MMP && Q9ZUJ5.1 RecName: Full=Metalloendoproteinase 5-MMP; Short=At5-MMP; Flags: Precursor && PF00413:Matrixin|PF01471:Putative peptidoglycan binding domain	PG_binding_1
100784724	193.075	52.9741	1.87148	1.2e-07	9.09e-05	PIF3	NC_038255.2	47921719	47924544	+	2018	protein_coding	bHLH transcription factor PIF3 && O80536.1 RecName: Full=Transcription factor PIF3; AltName: Full=Basic helix-loop-helix protein 8; Short=AtbHLH8; Short=bHLH 8; AltName: Full=Phytochrome-associated protein 3; AltName: Full=Phytochrome-interacting factor 3; AltName: Full=Transcription factor EN 100; AltName: Full=bHLH transcription factor bHLH008 && PF00010:Helix-loop-helix DNA-binding domain	HLH
102666426	48.6789	0.360882	7.08291	1.66e-07	0.000120497	LOC102666426	NC_038255.2	13071778	13076231	+	2754	lncRNA	uncharacterized LOC102666426%2C transcript variant X5 && Q9LIG6.1 RecName: Full=NifU-like protein 4, mitochondrial; Short=AtNfu-III; Short=AtNfu4; Flags: Precursor && PF08712:Scaffold protein Nfu/NifU N terminal	-
100805895	694.85	292.084	1.24928	2.53e-07	0.000180902	LOC100805895	NC_038245.2	49400120	49401858	+	903	protein_coding	probable WRKY transcription factor 70-like && Q9LY00.1 RecName: Full=Probable WRKY transcription factor 70; AltName: Full=WRKY DNA-binding protein 70 && PF03106:WRKY DNA -binding domain	WRKY
100795866	346.902	147.219	1.23911	4.38e-07	0.000301533	LOC100795866	NC_038256.2	24798266	24799908	+	1643	protein_coding	ethylene-responsive transcription factor ERF105 && Q40478.1 RecName: Full=Ethylene-responsive transcription factor 5; AltName: Full=Ethylene-responsive element-binding factor 4; Short=EREBP-4; AltName: Full=Ethylene-responsive element-binding factor 5 homolog; AltName: Full=NtERF4 && PF00847:AP2 domain	AP2
100818508	72.7897	7.95116	3.21623	6.99e-07	0.000449394	LOC100818508	NC_038253.2	34230739	34233825	+	1942	protein_coding	cytochrome P450 71D11 && O22307.1 RecName: Full=Cytochrome P450 71D11, partial [Lotus japonicus] && PF00067:Cytochrome P450	p450
121173373	147.537	31.9453	2.21531	8.24e-07	0.000515961	LOC121173373	NC_038249.2	13497530	13503134	+	2828	protein_coding	bifunctional aspartokinase/homoserine dehydrogenase 2%2C chloroplastic-like%2C transcript variant X12 && Q9SA18.1 RecName: Full=Bifunctional aspartokinase/homoserine dehydrogenase 1, chloroplastic; Short=AK-HD 1; Short=AK-HSDH 1; AltName: Full=Beta-aspartyl phosphate homoserine 1; Includes: RecName: Full=Aspartokinase; Includes: RecName: Full=Homoserine dehydrogenase; Flags: Precursor && -	-
100810848	287.14	51.5701	2.48233	9.77e-07	0.000593086	LOC100810848	NC_038245.2	1249928	1252354	+	1277	protein_coding	uncharacterized protein At4g26485%2C transcript variant X1 && F4I1X0.1 RecName: Full=Heavy metal-associated isoprenylated plant protein 41; Short=AtHIP41; Flags: Precursor && PF10354:Domain of unknown function (DUF2431)	-
100788012	188.788	17.3764	3.44559	9.92e-07	0.000593086	LOC100788012	NC_038252.2	1542045	1544891	+	1277	protein_coding	protein DMR6-LIKE OXYGENASE 2 && Q9ZSA7.1 RecName: Full=Protein DMR6-LIKE OXYGENASE 2; AltName: Full=2-oxoglutarate (2OG)-Fe(II) oxygenase-like protein DLO2; AltName: Full=Salicylate 3-hydroxylase DLO2; Short=S3H DLO2; Short=SA 3-hydroxylase DLO2; Short=Salicylic acid 3-hydroxylase DLO2 && PF03171:2OG-Fe(II) oxygenase superfamily|PF14226:non-haem dioxygenase in morphine synthesis N-terminal	2OG-FeII_Oxy
100806533	824.593	325.006	1.34371	1.69e-06	0.000932051	LOC100806533	NC_038250.2	4416368	4424478	+	2402	protein_coding	cytosolic endo-beta-N-acetylglucosaminidase 1 && F4JZC2.1 RecName: Full=Cytosolic endo-beta-N-acetylglucosaminidase 1; Short=ENGase 1; AltName: Full=Endo-beta-N-acetyglucosaminidase 85A; Short=AtENGase85A && PF03644:Glycosyl hydrolase family 85	-
100815930	174.289	62.5676	1.48078	1.97e-06	0.0010693	LOC100815930	NC_038255.2	6807319	6812474	-	2651	protein_coding	RHOMBOID-like protein 9%2C chloroplastic%2C transcript variant X4 && Q9FFX0.1 RecName: Full=RHOMBOID-like protein 9, chloroplastic; Short=AtRBL9; Flags: Precursor && PF01694:Rhomboid family	Rhomboid
100800247	94.9615	17.5636	2.43811	2.16e-06	0.00114166	LOC100800247	NC_038247.2	3730779	3734440	-	2396	protein_coding	BTB/POZ domain-containing protein SR1IP1%2C transcript variant X1 && Q66GP0.2 RecName: Full=BTB/POZ domain-containing protein At5g67385 && PF03000:NPH3 family	-
100804547	853.508	412.263	1.05113	2.31e-06	0.00118948	LOC100804547	NC_038241.2	38809297	38810238	+	942	protein_coding	protein P21-like && P25096.1 RecName: Full=Protein P21 && PF00314:Thaumatin family	Thaumatin
100794069	135.375	37.9175	1.84128	2.51e-06	0.00125753	LOC100794069	NC_038255.2	44114823	44123531	-	2372	protein_coding	WRKY transcription factor 44-like%2C transcript variant X2 && Q9ZUU0.2 RecName: Full=WRKY transcription factor 44; AltName: Full=Protein TRANSPARENT TESTA GLABRA 2; AltName: Full=WRKY DNA-binding protein 44 && PF03106:WRKY DNA -binding domain	WRKY
novel.253	49.886	3.92335	3.65601	3.22e-06	0.00157069	-	NC_038249.2	1915997	1919943	+	2978	-	- && P10978.1 RecName: Full=Retrovirus-related Pol polyprotein from transposon TNT 1-94; Includes: RecName: Full=Protease; Includes: RecName: Full=Reverse transcriptase; Includes: RecName: Full=Endonuclease && -	-
100170682	465.831	177.341	1.39465	3.52e-06	0.00169915	WRKY57	NC_038254.2	50298774	50300765	+	1154	protein_coding	WRKY transcription factor 57 && Q9LY00.1 RecName: Full=Probable WRKY transcription factor 70; AltName: Full=WRKY DNA-binding protein 70 && PF03106:WRKY DNA -binding domain	WRKY
100805748	24.4126	0	7.0497	4.95e-06	0.00224652	LOC100805748	NC_038255.2	36177978	36183528	+	1045	protein_coding	syntaxin-122 && - && PF05739:SNARE domain	SNARE
100305394	429.203	158.973	1.43465	1.1e-05	0.00445447	LOC100305394	NC_038254.2	55686452	55689544	-	3093	protein_coding	receptor-like kinase && Q9SCZ4.1 RecName: Full=Receptor-like protein kinase FERONIA; AltName: Full=Protein SIRENE; Flags: Precursor && PF07714:Protein tyrosine kinase|PF12819:Carbohydrate-binding protein of the ER	Pkinase_Tyr
100789467	162.119	53.0634	1.61148	1.15e-05	0.0046331	LOC100789467	NC_038254.2	25853455	25857525	-	1449	lncRNA	uncharacterized LOC100789467 && P22179.1 RecName: Full=Photosystem I reaction center subunit VI, chloroplastic; Short=PSI-H; AltName: Full=Light-harvesting complex I 11 kDa protein; Flags: Precursor && -	-
100814473	162.34	58.7512	1.46476	1.27e-05	0.00504329	LOC100814473	NC_016090.4	38586754	38595574	-	1001	protein_coding	putative uridine kinase C227.14 && Q9UTC5.1 RecName: Full=Putative uridine kinase C227.14 && PF00485:Phosphoribulokinase / Uridine kinase family	-
100783638	168.008	72.4489	1.21313	1.54e-05	0.00606286	LOC100783638	NC_038246.2	41374420	41380407	-	3798	protein_coding	U-box domain-containing protein 44%2C transcript variant X3 && C6L7U1.2 RecName: Full=Putative E3 ubiquitin-protein ligase LIN-1; AltName: Full=Protein cerberus && PF04564:U-box domain	U-box
100306595	205.348	59.3259	1.79195	1.59e-05	0.00613792	LOC100306595	NC_016089.4	932053	932799	+	747	protein_coding	putative NIM1-interacting family protein && - && PF15699:NPR1 interacting	-
100527626	82.0649	13.0153	2.66574	1.63e-05	0.00617309	LOC100527626	NC_038251.2	49302434	49303237	+	804	protein_coding	uncharacterized LOC100527626 && - && -	-
100790426	823.536	243.519	1.7575	1.66e-05	0.00621894	LOC100790426	NC_038249.2	13470055	13475375	+	1282	protein_coding	1-aminocyclopropane-1-carboxylate oxidase 2-like && Q7XKU5.2 RecName: Full=2-oxoglutarate-dependent dioxygenase DAO; AltName: Full=Protein DIOXYGENASE FOR AUXIN OXIDATION >Q01IX6.1 RecName: Full=2-oxoglutarate-dependent dioxygenase DAO; AltName: Full=Protein DIOXYGENASE FOR AUXIN OXIDATION && PF14226:non-haem dioxygenase in morphine synthesis N-terminal|PF03171:2OG-Fe(II) oxygenase superfamily	2OG-FeII_Oxy
100810115	24.7414	0	7.06486	1.98e-05	0.00727995	LOC100810115	NC_038251.2	11987303	11988428	+	723	protein_coding	pathogenesis-related protein 10-like && P93333.1 RecName: Full=Class-10 pathogenesis-related protein 1; Short=MtPR10-1; AltName: Full=Pathogenesis-related PR10-like protein 1 && PF00407:Pathogenesis-related protein Bet v I family	-
novel.157	30.9865	1.04375	4.93454	2.18e-05	0.00793356	-	NC_038244.2	44949190	44950072	+	507	-	- && - && -	-
102667222	116.078	28.3821	2.03956	2.48e-05	0.00892855	LOC102667222	NC_038247.2	14336869	14350143	-	8600	protein_coding	uncharacterized LOC102667222%2C transcript variant X2 && Q940K0.2 RecName: Full=Probable disease resistance protein At1g61180 && PF00931:NB-ARC domain	NB-ARC
100797310	92.768	27.9365	1.73763	2.54e-05	0.00906753	LOC100797310	NC_038250.2	47004043	47007266	-	1424	protein_coding	zinc transporter 6%2C chloroplastic && O64738.1 RecName: Full=Zinc transporter 6, chloroplastic; AltName: Full=ZRT/IRT-like protein 6; Flags: Precursor && PF02535:ZIP Zinc transporter	-
100782253	1326.42	483.996	1.45406	2.61e-05	0.00922371	LOC100782253	NC_016091.4	48532153	48541589	-	1560	protein_coding	protein DOWNY MILDEW RESISTANCE 6 && Q9FLV0.1 RecName: Full=Protein DOWNY MILDEW RESISTANCE 6; Short=AtDMR6; AltName: Full=2-oxoglutarate (2OG)-Fe(II) oxygenase-like protein DMR6; AltName: Full=Salicylate 3-hydroxylase DMR6; Short=S3H DMR6; Short=SA 3-hydroxylase DMR6; Short=Salicylic acid 3-hydroxylase DMR6 && PF14226:non-haem dioxygenase in morphine synthesis N-terminal|PF03171:2OG-Fe(II) oxyge…	2OG-FeII_Oxy
100499895	148.026	31.4363	2.24345	2.79e-05	0.00977893	LOC100499895	NC_038245.2	4044249	4045839	-	1231	protein_coding	plasma membrane-associated cation-binding protein 1-like && Q96262.1 RecName: Full=Plasma membrane-associated cation-binding protein 1; Short=AtPCAP1; AltName: Full=Microtubule-destabilizing protein 25 && PF05558:DREPP plasma membrane polypeptide	-
100785187	23.558	0	7.00058	3.38e-05	0.0115487	LOC100785187	NC_038245.2	39271840	39274337	+	1308	protein_coding	vacuolar cation/proton exchanger 3 && Q93Z81.1 RecName: Full=Vacuolar cation/proton exchanger 3; AltName: Full=Ca(2+)/H(+) antiporter CAX3; AltName: Full=Ca(2+)/H(+) exchanger 3; AltName: Full=Protein CATION EXCHANGER 3 && PF01699:Sodium/calcium exchanger protein	Na_Ca_ex
100804350	978.117	394.952	1.30942	3.48e-05	0.0117683	LOC100804350	NC_038247.2	3713882	3716027	-	1129	protein_coding	peroxidase 51-like && Q9SZE7.1 RecName: Full=Peroxidase 51; Short=Atperox P51; AltName: Full=ATP37; Flags: Precursor && PF00141:Peroxidase	-
547965	201.643	19.219	3.39497	4.08e-05	0.0135692	AUX28	NC_038255.2	42630467	42634596	+	1784	protein_coding	auxin-induced protein AUX28 && P13089.1 RecName: Full=Auxin-induced protein AUX28 && PF02309:AUX/IAA family	-
100816384	446.806	158.149	1.49759	4.78e-05	0.0149925	LOC100816384	NC_038253.2	5431506	5433752	+	1334	protein_coding	WAT1-related protein At4g28040 && Q9SUD5.1 RecName: Full=WAT1-related protein At4g28040 && PF00892:EamA-like transporter family	DUF6
100777541	157.804	61.6	1.35978	5.11e-05	0.0158798	LOC100777541	NC_016089.4	12317256	12317971	+	716	protein_coding	uncharacterized LOC100777541 && - && -	-
100797065	198.098	86.5805	1.19668	5.69e-05	0.0175507	LOC100797065	NC_038247.2	35501481	35503374	+	996	protein_coding	uncharacterized LOC100797065 && Q6NLW5.2 RecName: Full=Protein XRI1; AltName: Full=Protein X-RAY INDUCED 1 && -	-
100791091	176.244	35.3013	2.32139	6.66e-05	0.0196187	LOC100791091	NC_038255.2	42403650	42412633	-	2602	protein_coding	sulfate transporter 3.1 && Q9SV13.1 RecName: Full=Sulfate transporter 3.1; AltName: Full=AST12; AltName: Full=AtST1 && PF00916:Sulfate permease family|PF01740:STAS domain	Sulfate_transp
100806898	184.021	58.8642	1.6477	8.52e-05	0.0245225	LOC100806898	NC_038251.2	14002655	14006275	+	1533	protein_coding	uncharacterized LOC100806898 && - && -	-
100815093	1518.42	550.839	1.46336	8.88e-05	0.0253546	LOC100815093	NC_038250.2	16466204	16475057	+	4786	protein_coding	pleiotropic drug resistance protein 1%2C transcript variant X1 && O24367.1 RecName: Full=Pleiotropic drug resistance protein TUR2; Short=Protein Turion 2 [Spirodela polyrhiza] && PF01061:ABC-2 type transporter|PF08370:Plant PDR ABC transporter associated|PF14510:ABC-transporter extracellular N-terminal|PF00005:ABC transporter	ABC2_membrane
100786099	241.539	82.7473	1.54982	9.29e-05	0.0263434	LOC100786099	NC_016089.4	46640692	46649735	+	2508	pseudogene	- && F4JZC2.1 RecName: Full=Cytosolic endo-beta-N-acetylglucosaminidase 1; Short=ENGase 1; AltName: Full=Endo-beta-N-acetyglucosaminidase 85A; Short=AtENGase85A && -	-
100794508	222.651	65.401	1.76906	9.64e-05	0.0269387	LOC100794508	NC_038251.2	1199440	1202861	+	2660	protein_coding	G-type lectin S-receptor-like serine/threonine-protein kinase CES101 && Q9LW83.2 RecName: Full=G-type lectin S-receptor-like serine/threonine-protein kinase CES101; AltName: Full=Protein CALLUS EXPRESSION OF RBCS 101; Flags: Precursor && PF08276:PAN-like domain|PF00704:Glycosyl hydrolases family 18|PF07714:Protein tyrosine kinase	Pkinase_Tyr
732565	231.559	74.5547	1.63913	0.000107867	0.0288873	LOC732565	NC_038244.2	41483406	41488798	-	1955	protein_coding	serine glyoxylate aminotransferase 3%2C transcript variant X1 && Q56YA5.2 RecName: Full=Serine--glyoxylate aminotransferase; AltName: Full=Alanine--glyoxylate aminotransferase; Short=AGT; AltName: Full=Asparagine aminotransferase; AltName: Full=Serine--pyruvate aminotransferase && PF00266:Aminotransferase class-V	Aminotran_5
100800157	234.9	92.8511	1.34171	0.000110853	0.0290984	LOC100800157	NC_038251.2	6848151	6851748	-	1420	protein_coding	GDSL esterase/lipase At1g29670 && Q9C7N4.1 RecName: Full=GDSL esterase/lipase At1g29670; AltName: Full=Extracellular lipase At1g29670; Flags: Precursor && PF00657:GDSL-like Lipase/Acylhydrolase	Lipase_GDSL
100813645	21.1347	0.360882	5.87929	0.000121415	0.0310082	LOC100813645	NC_038249.2	9523472	9525823	+	2155	protein_coding	rust resistance kinase Lr10 && P93604.1 RecName: Full=Rust resistance kinase Lr10; AltName: Full=Probable receptor-like serine/threonine-protein kinase LRK10; Flags: Precursor && PF00069:Protein kinase domain	Pkinase
100816766	139.929	53.4702	1.39336	0.000123297	0.031067	LOC100816766	NC_038247.2	38431	41091	-	1295	protein_coding	putative cyclase && Q1GTB8.1 RecName: Full=Kynurenine formamidase; Short=KFA; Short=KFase; AltName: Full=Arylformamidase; AltName: Full=N-formylkynurenine formamidase; Short=FKF && PF04199:Putative cyclase	-
100527669	85.3248	20.206	2.08691	0.000124062	0.031067	LOC100527669	NC_038252.2	34113833	34114894	-	619	protein_coding	uncharacterized LOC100527669 && O03982.1 RecName: Full=Heavy metal-associated isoprenylated plant protein 39; Short=AtHIP39; Flags: Precursor && -	-
100804859	245.949	103.313	1.24798	0.000125065	0.0311161	LOC100804859	NC_038255.2	31061563	31091218	+	5606	protein_coding	uncharacterized LOC100804859%2C transcript variant X4 && A4PBL4.1 RecName: Full=DNA repair and recombination protein RAD54; Short=OsRad54 && -	-
100170683	310.376	118.179	1.39222	0.000130185	0.0319318	WRKY58	NC_016091.4	48206687	48209240	-	1337	protein_coding	WRKY transcription factor 58 && Q9LY00.1 RecName: Full=Probable WRKY transcription factor 70; AltName: Full=WRKY DNA-binding protein 70 && PF03106:WRKY DNA -binding domain	WRKY
100527902	357.88	135.027	1.40806	0.000130827	0.0319318	LOC100527902	NC_038246.2	48712735	48713689	+	955	protein_coding	BSP domain-containing protein && C0HJG8.1 RecName: Full=Basic secretory protease; AltName: Full=Boswellia basic secretory protease; Short=BBSP, partial [Boswellia serrata] && PF04450:Peptidase of plants and bacteria	-
novel.106	182.419	49.3598	1.89152	0.000139832	0.0336468	-	NC_038242.2	6107205	6110067	-	1365	-	- && - && -	-
3989308	337.973	160.966	1.07288	0.000140395	0.0336468	cemA	NC_007942.1	59728	60417	+	690	protein_coding	- && P49160.1 RecName: Full=Chloroplast envelope membrane protein && PF03040:CemA family	-
100803068	45.0902	6.90717	2.7272	0.000150862	0.0354746	LOC100803068	NC_038254.2	868180	870690	+	1424	protein_coding	probable pectate lyase 5 && Q9FXD8.2 RecName: Full=Probable pectate lyase 5; Flags: Precursor && PF00544:Pectate lyase	-
100776117	108.33	32.7306	1.72887	0.000166407	0.0379174	LOC100776117	NC_038253.2	40195459	40199576	+	3222	protein_coding	probable disease resistance protein At4g33300 && Q9SZA7.3 RecName: Full=Probable disease resistance protein At4g33300 && PF05659:Arabidopsis broad-spectrum mildew resistance protein RPW8|PF00931:NB-ARC domain	NB-ARC
100796295	35.11	2.06806	4.10728	0.00017295	0.0385528	LOC100796295	NC_038252.2	34044934	34051424	+	3939	protein_coding	receptor-like protein EIX2%2C transcript variant X2 && - && PF08263:Leucine rich repeat N-terminal domain|PF13855:Leucine rich repeat	LRRNT_2
100788620	304.8	142.386	1.09861	0.000177904	0.0392039	LOC100788620	NC_038255.2	32425612	32430700	-	3031	protein_coding	chloride channel protein CLC-b%2C transcript variant X2 && P92942.1 RecName: Full=Chloride channel protein CLC-b; Short=AtCLC-b; AltName: Full=CBS domain-containing protein CBSCLC7 && PF00654:Voltage gated chloride channel	Voltage_CLC
100820416	399.552	133.956	1.57888	0.000195212	0.0420568	LOC100820416	NC_038250.2	4504228	4508333	+	2583	protein_coding	probable inactive receptor-like protein kinase At3g56050%2C transcript variant X1 && C0LGQ4.1 RecName: Full=Protein MALE DISCOVERER 2; Short=AtMDIS2; AltName: Full=Probable LRR receptor-like serine/threonine-protein kinase MRH1; AltName: Full=Protein MORPHOGENESIS OF ROOT HAIR 1; Flags: Precursor && PF07714:Protein tyrosine kinase|PF08263:Leucine rich repeat N-terminal domain	Pkinase_Tyr
100802257	35.7136	6.37196	2.48961	0.000219253	0.0462037	LOC100802257	NC_038241.2	41398654	41403011	-	1917	protein_coding	protein SAR DEFICIENT 1 && Q9C9T2.1 RecName: Full=Protein SAR DEFICIENT 1 && PF07887:Calmodulin binding protein-like	-
121172738	118.588	43.7029	1.44471	0.000221452	0.0464135	LOC121172738	NC_038245.2	32003649	32006890	+	2598	lncRNA	uncharacterized LOC121172738 && - && -	-
100808033	1117.55	450.9	1.30991	0.000239071	0.048524	LOC100808033	NC_016089.4	1664890	1667735	+	1505	protein_coding	homeobox-leucine zipper protein ATHB-13-like%2C transcript variant X1 && Q8LC03.2 RecName: Full=Homeobox-leucine zipper protein ATHB-13; AltName: Full=HD-ZIP protein ATHB-13; AltName: Full=Homeodomain transcription factor ATHB-13 && PF02183:Homeobox associated leucine zipper|PF00046:Homeobox domain	HALZ
100305430	345.515	91.031	1.9278	0.00024478	0.0491651	LOC100305430	NC_038249.2	36254092	36255740	-	819	protein_coding	receptor-like protein kinase && C0LGN2.1 RecName: Full=Probable leucine-rich repeat receptor-like serine/threonine-protein kinase At3g14840; Flags: Precursor && PF07714:Protein tyrosine kinase	Pkinase_Tyr
100811671	209.537	79.9209	1.39447	0.000260168	0.0517171	LOC100811671	NC_038241.2	34469992	34473184	+	2403	protein_coding	xyloglucan endotransglucosylase/hydrolase 2%2C transcript variant X1 && P35694.1 RecName: Full=Xyloglucan endotransglucosylase/hydrolase 2; AltName: Full=Brassinosteroid-regulated protein BRU1; Flags: Precursor && PF00722:Glycosyl hydrolases family 16|PF06955:Xyloglucan endo-transglycosylase (XET) C-terminus	-
100787979	1226.35	414.925	1.56283	0.000274823	0.0537984	LOC100787979	NC_038243.2	4116791	4123678	+	1294	protein_coding	protein DMR6-LIKE OXYGENASE 2%2C transcript variant X1 && Q9ZSA7.1 RecName: Full=Protein DMR6-LIKE OXYGENASE 2; AltName: Full=2-oxoglutarate (2OG)-Fe(II) oxygenase-like protein DLO2; AltName: Full=Salicylate 3-hydroxylase DLO2; Short=S3H DLO2; Short=SA 3-hydroxylase DLO2; Short=Salicylic acid 3-hydroxylase DLO2 && PF03171:2OG-Fe(II) oxygenase superfamily|PF14226:non-haem dioxygenase in morphine s…	2OG-FeII_Oxy
100500465	57.9778	13.3617	2.10864	0.00028013	0.0545603	LOC100500465	NC_038248.2	39151010	39151640	-	631	protein_coding	calcium-binding EF-hand family protein && Q9LSQ6.1 RecName: Full=Calcium-binding protein PBP1; AltName: Full=KIC-related protein 2; AltName: Full=PINOID-binding protein 1 && PF13833:EF-hand domain pair	-
100793242	176.523	27.5105	2.6826	0.000285814	0.0553876	PIP1-5	NC_038241.2	39076901	39078597	+	1173	protein_coding	aquaporin PIP1-5 && Q7XSQ9.3 RecName: Full=Probable aquaporin PIP1-2; AltName: Full=OsPIP1;2; AltName: Full=Plasma membrane intrinsic protein 1-2 && PF00230:Major intrinsic protein	-
100794710	278.642	92.5126	1.59453	0.000297217	0.0573093	LOC100794710	NC_038245.2	29984527	29988531	+	3539	protein_coding	myosin-binding protein 3%2C transcript variant X2 && Q9CAC4.1 RecName: Full=Myosin-binding protein 2 && PF04576:Zein-binding	-
100819514	232.742	105.576	1.14332	0.000339118	0.0622707	LOC100819514	NC_038249.2	16456129	16458960	-	1739	protein_coding	E3 ubiquitin-protein ligase RZF1%2C transcript variant X1 && O22197.1 RecName: Full=Probable E3 ubiquitin-protein ligase RHC1A; AltName: Full=RING-H2 finger C1a; AltName: Full=RING-H2 zinc finger protein RHC1a && PF13639:Ring finger domain|PF14369:zinc-ribbon	-
100127380	36.0931	6.39118	2.50256	0.000340622	0.0622707	WRKY30	NC_038253.2	37443032	37448059	+	1337	protein_coding	WRKY transcription factor 30%2C transcript variant X3 && Q9SAH7.1 RecName: Full=Probable WRKY transcription factor 40; AltName: Full=WRKY DNA-binding protein 40 && PF03106:WRKY DNA -binding domain	WRKY
100802344	205.272	91.4309	1.17067	0.000343577	0.0622707	LOC100802344	NC_016089.4	43163709	43169768	-	1894	protein_coding	vacuolar cation/proton exchanger 3 && Q93Z81.1 RecName: Full=Vacuolar cation/proton exchanger 3; AltName: Full=Ca(2+)/H(+) antiporter CAX3; AltName: Full=Ca(2+)/H(+) exchanger 3; AltName: Full=Protein CATION EXCHANGER 3 && PF01699:Sodium/calcium exchanger protein	Na_Ca_ex
100791870	39.9419	4.00091	3.31516	0.000344741	0.0622707	LOC100791870	NC_038250.2	10511211	10513757	-	1114	protein_coding	probable WRKY transcription factor 40 && Q9SAH7.1 RecName: Full=Probable WRKY transcription factor 40; AltName: Full=WRKY DNA-binding protein 40 && PF03106:WRKY DNA -binding domain	WRKY
100795947	327.094	138.922	1.23523	0.000347168	0.0622707	LOC100795947	NC_038245.2	37688362	37693011	+	3460	protein_coding	uncharacterized LOC100795947%2C transcript variant X2 && - && PF14309:Domain of unknown function (DUF4378)|PF14383:DUF761-associated sequence motif	-
100815291	45.5744	7.79627	2.553	0.000356808	0.0637034	LOC100815291	NC_038252.2	33538455	33539956	+	1125	protein_coding	acidic endochitinase-like && P36908.1 RecName: Full=Acidic endochitinase; Flags: Precursor && PF00704:Glycosyl hydrolases family 18	-
100797620	310.364	149.033	1.05844	0.000370991	0.0653817	LOC100797620	NC_038255.2	1246577	1253766	+	2200	protein_coding	senescence-associated carboxylesterase 101%2C transcript variant X1 && Q4F883.1 RecName: Full=Senescence-associated carboxylesterase 101; Flags: Precursor && PF01764:Lipase (class 3)	Lipase_3
100527073	30.3142	1.74607	4.14861	0.000372986	0.0653817	PR10	NC_038245.2	3346478	3347726	+	821	protein_coding	pathogenesis-related protein 10 && P93333.1 RecName: Full=Class-10 pathogenesis-related protein 1; Short=MtPR10-1; AltName: Full=Pathogenesis-related PR10-like protein 1 && PF00407:Pathogenesis-related protein Bet v I family	-
100806731	283.815	112.738	1.33232	0.000374214	0.0653817	LOC100806731	NC_038251.2	51692343	51694658	+	2034	protein_coding	uncharacterized LOC100806731 && - && PF06101:Plant protein of unknown function (DUF946)	-
100801006	25.1029	1.74607	3.88338	0.000403652	0.068878	LOC100801006	NC_038256.2	28303732	28312626	+	2746	protein_coding	vacuolar protein-sorting-associated protein 37 homolog 2-like && P49608.1 RecName: Full=Aconitate hydratase, cytoplasmic; Short=Aconitase; AltName: Full=Citrate hydro-lyase && -	-
100780542	18.1676	0.302771	5.6581	0.00042127	0.0713297	LOC100780542	NC_038252.2	33082771	33086564	+	3794	pseudogene	- && - && -	-
100807709	257.908	103.888	1.31313	0.000421719	0.0713297	LOC100807709	NC_038255.2	1615801	1624412	-	4315	protein_coding	ABC transporter B family member 15-like && Q9LHD1.1 RecName: Full=ABC transporter B family member 15; Short=ABC transporter ABCB.15; Short=AtABCB15; AltName: Full=Multidrug resistance protein 13; AltName: Full=P-glycoprotein 15 && PF00005:ABC transporter|PF00664:ABC transporter transmembrane region	ABC_membrane
102665720	17.546	0.341435	5.61183	0.000427509	0.0719933	LOC102665720	NC_038245.2	11396565	11399714	+	2922	lncRNA	uncharacterized LOC102665720%2C transcript variant X2 && - && -	-
100786630	95.0032	36.8667	1.36736	0.000450219	0.0749537	LOC100786630	NC_038254.2	14290542	14295700	+	2128	protein_coding	serine--glyoxylate aminotransferase-like && Q56YA5.2 RecName: Full=Serine--glyoxylate aminotransferase; AltName: Full=Alanine--glyoxylate aminotransferase; Short=AGT; AltName: Full=Asparagine aminotransferase; AltName: Full=Serine--pyruvate aminotransferase && PF00266:Aminotransferase class-V	Aminotran_5
100792142	231.509	36.9953	2.6475	0.000450919	0.0749537	LOC100792142	NC_038247.2	35272777	35275676	-	2249	protein_coding	trans-cinnamate:CoA ligase%2C peroxisomal && Q9C8D4.1 RecName: Full=Butyrate--CoA ligase AAE11, peroxisomal; AltName: Full=Acyl-activating enzyme 11; AltName: Full=Butyryl-CoA synthetase && PF13193:AMP-binding enzyme C-terminal domain|PF00501:AMP-binding enzyme	AMP-binding
100802677	141.543	54.0439	1.3942	0.000457063	0.0750799	LOC100802677	NC_038252.2	2100341	2101884	-	1141	protein_coding	calcium-binding protein KIC%2C transcript variant X4 && Q9ZPX9.2 RecName: Full=Calcium-binding protein KIC; AltName: Full=KCBP-interacting calcium-binding protein && PF13833:EF-hand domain pair	-
111255648	59.0565	8.11872	2.86926	0.000471716	0.0764015	LOC111255648	NC_038242.2	14979604	14980222	-	619	protein_coding	uncharacterized LOC111255648 && - && -	-
100796973	253.124	90.4952	1.48807	0.000486884	0.0770902	LOC100796973	NC_038243.2	10217919	10227518	-	2267	protein_coding	transcription repressor KAN1%2C transcript variant X3 && Q93WJ9.1 RecName: Full=Transcription repressor KAN1; AltName: Full=Protein KANADI 1 && PF00249:Myb-like DNA-binding domain	Myb_DNA-binding
100803626	101.852	43.7854	1.22061	0.000488936	0.0770902	PHT1-7	NC_038255.2	42964507	42967496	+	2035	protein_coding	inorganic phosphate transporter 1-7 && Q96303.1 RecName: Full=Inorganic phosphate transporter 1-4; Short=AtPht1;4; AltName: Full=H(+)/Pi cotransporter && PF00083:Sugar (and other) transporter	Sugar_tr
100127375	49.5425	11.4168	2.1174	0.000512103	0.077855	WRKY46	NC_038244.2	1762612	1764351	-	1506	protein_coding	WRKY transcription factor 46 && Q9SUP6.1 RecName: Full=Probable WRKY transcription factor 53; AltName: Full=WRKY DNA-binding protein 53 && PF03106:WRKY DNA -binding domain	WRKY
100306444	101.44	23.5927	2.10548	0.000512471	0.077855	LOC100306444	NC_038245.2	33423849	33425043	-	762	protein_coding	heavy-metal-associated domain-containing protein && O03982.1 RecName: Full=Heavy metal-associated isoprenylated plant protein 39; Short=AtHIP39; Flags: Precursor && PF00403:Heavy-metal-associated domain	HMA
100797790	293.23	124.576	1.23814	0.000517175	0.07796	LOC100797790	NC_038255.2	2194655	2199085	+	1646	protein_coding	plant cysteine oxidase 2 && Q8LGJ5.1 RecName: Full=Plant cysteine oxidase 2 && -	-
102660531	18.1496	0.360882	5.6626	0.000517523	0.07796	LOC102660531	NC_016088.4	56520235	56520927	+	693	protein_coding	uncharacterized LOC102660531 && - && -	-
100811587	477.165	203.947	1.22804	0.000536062	0.0794503	LOC100811587	NC_016089.4	7455923	7466374	+	3912	protein_coding	RNA-dependent RNA polymerase 1%2C transcript variant X1 && Q9LQV2.1 RecName: Full=RNA-dependent RNA polymerase 1; Short=AtRDRP1; AltName: Full=RNA-directed RNA polymerase 1 && PF05183:RNA dependent RNA polymerase	-
100778463	620.796	230.621	1.43021	0.000568943	0.0820308	LAX3	NC_016090.4	10310184	10318858	+	2586	protein_coding	auxin transporter-like protein 3 && Q9FEL7.1 RecName: Full=Auxin transporter-like protein 2; AltName: Full=AUX1-like protein 2; AltName: Full=MtLAX2 && PF01490:Transmembrane amino acid transporter protein	Aa_trans
100777343	63.966	15.6111	2.03907	0.000570099	0.0820308	UGT7	NC_038252.2	33941292	33942898	-	1607	protein_coding	isoflavone 7-O-glucosyltransferase UGT7 && A6BM07.1 RecName: Full=Isoflavone 7-O-glucosyltransferase 1; AltName: Full=UDP-glucose:isoflavone 7-O-glucosyltransferase; Flags: Precursor && PF00201:UDP-glucoronosyl and UDP-glucosyl transferase	UDPGT
100817743	32.4267	5.68886	2.5139	0.000574326	0.0820308	LOC100817743	NC_038243.2	35507915	35511023	-	2803	protein_coding	L-type lectin-domain containing receptor kinase IX.1 && Q9LXA5.1 RecName: Full=L-type lectin-domain containing receptor kinase IX.1; Short=LecRK-IX.1; Flags: Precursor && PF00069:Protein kinase domain|PF00139:Legume lectin domain	Pkinase
100783813	343.481	146.639	1.23021	0.000590972	0.082733	LOC100783813	NC_038254.2	21079291	21084881	+	2024	protein_coding	polygalacturonase At1g48100%2C transcript variant X2 && Q949Z1.1 RecName: Full=Polygalacturonase At1g48100; Short=PG; AltName: Full=Pectinase At1g48100; Flags: Precursor && PF00295:Glycosyl hydrolases family 28	-
100499958	464.812	221.83	1.06859	0.000594097	0.082733	LOC100499958	NC_038245.2	2921961	2924204	+	547	protein_coding	huntingtin-interacting protein K && - && -	-
100812578	64.5369	4.91622	3.73125	0.000594531	0.082733	LOC100812578	NC_038242.2	7215584	7217715	-	1658	protein_coding	transcription factor bHLH93 && Q9LSL1.1 RecName: Full=Transcription factor bHLH93; AltName: Full=Basic helix-loop-helix protein 93; Short=AtbHLH93; Short=bHLH 93; AltName: Full=Transcription factor EN 47; AltName: Full=bHLH transcription factor bHLH093 && PF00010:Helix-loop-helix DNA-binding domain	HLH
100813552	75.4494	6.69464	3.49476	0.000626063	0.0859199	LOC100813552	NC_016089.4	1414747	1423840	+	2194	protein_coding	fumarate hydratase 1%2C mitochondrial && P93033.2 RecName: Full=Fumarate hydratase 1, mitochondrial; Short=Fumarase 1; Flags: Precursor && PF10415:Fumarase C C-terminus|PF00206:Lyase	-
100792313	81.4704	17.0935	2.25746	0.000640674	0.0867978	LOC100792313	NC_016090.4	26303525	26308305	-	2050	protein_coding	GTP cyclohydrolase 1 && Q8VYU3.1 RecName: Full=GTP cyclohydrolase 1; AltName: Full=GTP cyclohydrolase I && PF01227:GTP cyclohydrolase I	GTP_cyclohydroI
100817065	101.404	43.728	1.21457	0.000653209	0.0877713	LOC100817065	NC_038251.2	5805884	5808203	+	2320	protein_coding	dof zinc finger protein DOF1.6 && Q84TE9.1 RecName: Full=Dof zinc finger protein DOF5.3; Short=AtDOF5.3 && PF02701:Dof domain, zinc finger	zf-Dof
106794113	85.0141	28.3561	1.58763	0.000665227	0.0887675	LOC106794113	NC_038243.2	8697105	8708403	+	2211	protein_coding	LEAF RUST 10 DISEASE-RESISTANCE LOCUS RECEPTOR-LIKE PROTEIN KINASE-like 2.4%2C transcript variant X2 && Q9FF31.1 RecName: Full=LEAF RUST 10 DISEASE-RESISTANCE LOCUS RECEPTOR-LIKE PROTEIN KINASE-like 2.1; AltName: Full=Probable receptor-like serine/threonine-protein kinase LRK10L-2.1; Flags: Precursor && PF13947:Wall-associated receptor kinase galacturonan-binding|PF14380:Wall-associated receptor …	Pkinase_Tyr
100500546	471.422	156.332	1.59438	0.000678093	0.0895547	PIB1	NC_016088.4	45522123	45524240	+	715	protein_coding	bHLH transcription factor PIB1 && - && -	-
100305854	107.461	23.2866	2.21509	0.000684288	0.0900645	LOC100305854	NC_038248.2	23774585	23776201	+	516	protein_coding	uncharacterized LOC100305854 && Q96386.1 RecName: Full=Metallothionein-like protein type 3; Short=MT-3 [Carica papaya] && -	-
100799072	145.935	61.5625	1.24559	0.000692313	0.0901972	LOC100799072	NC_038242.2	11052392	11055130	+	1907	protein_coding	RNA-binding protein 24-A%2C transcript variant X1 && Q76LC6.1 RecName: Full=RNA-binding protein 24; AltName: Full=RNA-binding motif protein 24; AltName: Full=RNA-binding protein SEB-4 && PF00076:RNA recognition motif. (a.k.a. RRM, RBD, or RNP domain)	RRM_1
100306006	137.446	46.3462	1.57268	0.000741716	0.0947137	LOC100306006	NC_038251.2	50540443	50541643	-	610	protein_coding	uncharacterized LOC100306006 && - && -	-
100783469	76.2411	24.0909	1.66738	0.000754233	0.0956784	LOC100783469	NC_038254.2	2319102	2321516	-	1690	protein_coding	transcription factor DIVARICATA%2C transcript variant X4 && Q8S9H7.1 RecName: Full=Transcription factor DIVARICATA && PF00249:Myb-like DNA-binding domain	Myb_DNA-binding
100170679	87.614	11.3969	2.94132	0.000759585	0.0957203	WRKY63	NC_038253.2	37470299	37472613	+	1239	protein_coding	WRKY transcription factor 63 && Q9SAH7.1 RecName: Full=Probable WRKY transcription factor 40; AltName: Full=WRKY DNA-binding protein 40 && PF03106:WRKY DNA -binding domain	WRKY
100797957	20.1427	0.68287	4.90633	0.000762669	0.0957203	LOC100797957	NC_038254.2	4521165	4522244	-	743	protein_coding	non-specific lipid-transfer protein 1 && Q9M5X7.1 RecName: Full=Non-specific lipid-transfer protein; Short=LTP; AltName: Allergen=Mal d 3; Flags: Precursor && -	-
100499821	272.385	71.4616	1.93311	0.000764491	0.0957203	LOC100499821	NC_016090.4	5153737	5155813	-	709	protein_coding	ACT domain-containing protein && - && -	-
100781932	17.537	0.302771	5.6136	0.000805518	0.099246	LOC100781932	NC_038249.2	10469998	10473268	+	1520	protein_coding	serine/threonine-protein kinase CDG1 && Q9LK03.3 RecName: Full=Proline-rich receptor-like protein kinase PERK2; AltName: Full=Proline-rich extensin-like receptor kinase 2; Short=AtPERK2; AltName: Full=Somatic embryogenesis receptor kinase-like protein && PF07714:Protein tyrosine kinase	Pkinase_Tyr
100777580	254.179	93.8587	1.44086	0.000834013	0.100904	LOC100777580	NC_038255.2	50213377	50215353	-	1519	protein_coding	uncharacterized LOC100777580%2C transcript variant X1 && - && -	-
100776782	96.4017	25.3481	1.93313	0.000868021	0.103636	LOC100776782	NC_038243.2	5954443	5965701	-	7546	pseudogene	- && Q40392.1 RecName: Full=TMV resistance protein N && -	-
100804172	20.8239	1.32731	3.97103	0.000874775	0.103853	LOC100804172	NC_016091.4	8441391	8444039	+	1574	protein_coding	protein YABBY 6%2C transcript variant X1 && Q9LDT3.2 RecName: Full=Axial regulator YABBY 4; AltName: Full=Protein INNER NO OUTER && PF04690:YABBY protein	YABBY
100305951	97.9613	38.1043	1.36754	0.000877923	0.103853	LOC100305951	NC_016088.4	1738633	1740031	-	801	protein_coding	hypothetical protein && - && -	-
100780455	325.501	146.646	1.15264	0.000884155	0.104271	LOC100780455	NC_038256.2	40798660	40810517	-	2863	protein_coding	type IV inositol polyphosphate 5-phosphatase 3%2C transcript variant X1 && Q8H0Z6.1 RecName: Full=Type IV inositol polyphosphate 5-phosphatase 3; Short=At5PTase3 && PF03372:Endonuclease/Exonuclease/phosphatase family	Exo_endo_phos
100170722	95.9356	25.8243	1.90082	0.000917628	0.106931	SIK2	NC_038251.2	1648891	1656523	+	2851	protein_coding	stress-induced receptor-like kinase 2 && C0LGG4.2 RecName: Full=Probable LRR receptor-like serine/threonine-protein kinase At1g51860; Flags: Precursor && PF07714:Protein tyrosine kinase|PF12819:Carbohydrate-binding protein of the ER	Pkinase_Tyr
100807569	132.65	27.2366	2.29163	0.000920579	0.106931	MYB29B2	NC_038256.2	44521273	44523916	-	1424	protein_coding	MYB/HD-like transcription factor && Q7XBH4.2 RecName: Full=Myb-related protein Myb4; AltName: Full=OsMyb4; AltName: Full=Transcription factor RLTR1 && PF00249:Myb-like DNA-binding domain	Myb_DNA-binding
102668497	41.5105	10.8113	1.94797	0.000929027	0.107267	LOC102668497	NC_038249.2	14817998	14822174	+	2919	pseudogene	- && Q6TPH1.2 RecName: Full=Purple acid phosphatase 23; Flags: Precursor && PF16656:Purple acid Phosphatase, N-terminal domain	-
100792938	61.6859	10.7023	2.54202	0.00095242	0.109639	LOC100792938	NC_038243.2	18861987	18864562	-	1030	protein_coding	gamma-interferon-responsive lysosomal thiol protein && Q499T2.1 RecName: Full=Gamma-interferon-inducible lysosomal thiol reductase; AltName: Full=Interferon gamma inducible protein 30; Flags: Precursor && PF03227:Gamma interferon inducible lysosomal thiol reductase (GILT)	-
548068	12.5171	0	6.08353	0.000974755	0.111214	Ep	NC_038245.2	1784353	1787520	+	1244	protein_coding	peroxidase && Q42578.1 RecName: Full=Peroxidase 53; Short=Atperox P53; AltName: Full=ATPA2; Flags: Precursor && PF00141:Peroxidase	-
100793384	49.3275	5.61876	3.15268	0.00103042	0.114187	LOC100793384	NC_016091.4	45829290	45832771	+	1601	protein_coding	omega-hydroxypalmitate O-feruloyl transferase && Q94CD1.1 RecName: Full=Omega-hydroxypalmitate O-feruloyl transferase; AltName: Full=Omega-hydroxyacid hydroxycinnamoyltransferase; AltName: Full=Protein ALIPHATIC SUBERIN FERULOYL TRANSFERASE && PF02458:Transferase family	-
102662131	100.74	26.918	1.90834	0.00103615	0.114493	LOC102662131	NC_038252.2	33308565	33313769	+	4460	protein_coding	receptor-like protein EIX2 && - && PF13855:Leucine rich repeat	-
100787855	327.564	115.538	1.50216	0.00104014	0.114606	LOC100787855	NC_016088.4	3762096	3764239	-	1574	protein_coding	UDP-glycosyltransferase 74B1 && O48676.1 RecName: Full=UDP-glycosyltransferase 74B1; AltName: Full=N-hydroxythioamide S-beta-glucosyltransferase; AltName: Full=Thiohydroximate S-glucosyltransferase && PF00201:UDP-glucoronosyl and UDP-glucosyl transferase	UDPGT
100817540	337.55	110.373	1.61478	0.00105362	0.114779	LOC100817540	NC_038241.2	27626991	27630405	-	1368	protein_coding	peroxidase && Q43731.1 RecName: Full=Peroxidase 50; Short=Atperox P50; AltName: Full=ATP9a; AltName: Full=PRXR2; Flags: Precursor && PF00141:Peroxidase	-
112999526	64.725	21.0684	1.61783	0.00107013	0.115923	LOC112999526	NC_038251.2	11597786	11598286	-	501	protein_coding	uncharacterized LOC112999526 && - && -	-
100306363	42.3741	5.18009	3.04508	0.00112404	0.120745	LOC100306363	NC_038253.2	2209321	2210135	-	474	protein_coding	pathogenesis-related protein && P93330.1 RecName: Full=Nodulin-13; Short=MtN13; AltName: Full=Pathogenesis-related PR10-like protein && PF00407:Pathogenesis-related protein Bet v I family	-
100811929	815.741	359.649	1.18282	0.00119666	0.12678	LOC100811929	NC_038246.2	38868534	38873344	+	3576	protein_coding	formin-like protein 11%2C transcript variant X2 && Q9MA60.1 RecName: Full=Formin-like protein 11; Short=AtFH11; Flags: Precursor && PF02181:Formin Homology 2 Domain	FH2
100815516	544.257	200.311	1.44197	0.00122364	0.127537	LOC100815516	NC_016089.4	45756177	45761914	-	2461	protein_coding	cucumisin%2C transcript variant X1 && Q39547.1 RecName: Full=Cucumisin; AltName: Allergen=Cuc m 1; Flags: Precursor && PF05922:Peptidase inhibitor I9|PF00082:Subtilase family	Peptidase_S8
100783873	86.2392	32.795	1.39832	0.00124581	0.129497	LOC100783873	NC_038241.2	37949410	37953136	-	2022	protein_coding	aspartic proteinase Asp1 && Q0IU52.1 RecName: Full=Aspartic proteinase Asp1; Short=OSAP1; Short=OsAsp1; AltName: Full=Nucellin-like protein; Flags: Precursor && PF14543:Xylanase inhibitor N-terminal|PF14541:Xylanase inhibitor C-terminal	-
100795276	39.2156	8.2148	2.26925	0.00124961	0.129543	LOC100795276	NC_038249.2	8835838	8842435	+	2951	protein_coding	linoleate 13S-lipoxygenase 2-1%2C chloroplastic && O24370.1 RecName: Full=Linoleate 13S-lipoxygenase 2-1, chloroplastic; AltName: Full=Lipoxygenase 2-1; Flags: Precursor && PF00305:Lipoxygenase|PF01477:PLAT/LH2 domain	Lipoxygenase
100788289	163.308	61.2751	1.41794	0.00128882	0.131963	LOC100788289	NC_038248.2	36495736	36499657	+	2210	protein_coding	BEL1-like homeodomain protein 1 && Q9SJ56.1 RecName: Full=BEL1-like homeodomain protein 1; Short=BEL1-like protein 1; AltName: Full=Protein EMBRYO SAC DEVELOPMENT ARREST 29 && PF07526:Associated with HOX|PF05920:Homeobox KN domain	POX
547700	270.532	135.388	1.00185	0.00129897	0.132522	VPE2	NC_038250.2	8865746	8873005	-	1913	protein_coding	vacuolar processing enzyme 2 && O24325.1 RecName: Full=Vacuolar-processing enzyme; Short=VPE; AltName: Full=Legumain-like proteinase; Short=LLP; Flags: Precursor && PF01650:Peptidase C13 family	-
100816404	12.8279	0	6.11708	0.00134378	0.134779	LOC100816404	NC_038253.2	28853506	28855275	-	1770	protein_coding	ethylene-responsive transcription factor TINY && Q9LYD3.1 RecName: Full=Dehydration-responsive element-binding protein 3; AltName: Full=Protein TINY 2 && PF00847:AP2 domain	AP2
102669855	539.621	250.092	1.1116	0.00134857	0.134779	LOC102669855	NC_016089.4	6725372	6729228	-	3240	protein_coding	UPF0481 protein At3g47200%2C transcript variant X3 && Q9SD53.1 RecName: Full=UPF0481 protein At3g47200 && -	-
100803704	11.7491	0	5.99435	0.00135708	0.135231	LOC100803704	NC_038243.2	37783287	37785199	+	1290	protein_coding	ervatamin-B && P43156.1 RecName: Full=Thiol protease SEN102; Flags: Precursor && PF00112:Papain family cysteine protease|PF08246:Cathepsin propeptide inhibitor domain (I29)	Peptidase_C1
100820485	217.204	107.527	1.01837	0.0013828	0.137086	LOC100820485	NC_016089.4	44436645	44440698	-	1607	protein_coding	KH domain-containing protein At3g08620%2C transcript variant X1 && Q8GYR4.1 RecName: Full=KH domain-containing protein At3g08620; AltName: Full=Quaking-like protein 4 && PF16544:Homodimerisation region of STAR domain protein	-
100811617	26.319	1.44353	4.24641	0.00141198	0.138907	LOC100811617	NC_016090.4	34691048	34693543	-	1531	protein_coding	auxin-induced protein 5NG4-like && Q9FL41.1 RecName: Full=WAT1-related protein At5g07050 && PF00892:EamA-like transporter family	DUF6
100804165	55.3901	14.0979	1.98728	0.00144704	0.139068	LOC100804165	NC_038247.2	18884853	18886961	-	1085	protein_coding	two-component response regulator ARR9 && O80366.1 RecName: Full=Two-component response regulator ARR9; AltName: Full=Response reactor 4 && PF00072:Response regulator receiver domain	Response_reg
100777170	60.0576	18.6078	1.69577	0.00145403	0.139068	LOC100777170	NC_038245.2	39002047	39012020	-	2866	protein_coding	chloride channel protein CLC-c%2C transcript variant X1 && Q96282.1 RecName: Full=Chloride channel protein CLC-c; Short=AtCLC-c; AltName: Full=CBS domain-containing protein CBSCLC4 && PF00654:Voltage gated chloride channel	Voltage_CLC
100784964	20.065	2.06829	3.30603	0.0014659	0.139068	LOC100784964	NC_038249.2	44486699	44487964	+	933	protein_coding	uncharacterized LOC100784964 && - && -	-
100814761	30.625	2.0875	3.89669	0.00147132	0.139068	LOC100814761	NC_038252.2	29347926	29350579	-	1438	pseudogene	- && Q9SPV4.1 RecName: Full=Salicylate carboxymethyltransferase; AltName: Full=S-adenosyl-L-methionine:salicylate acid carboxylmethyltransferase; Short=CbSAMT; AltName: Full=Salicylate O-methyltransferase && PF03492:SAM dependent carboxyl methyltransferase	-
100808018	166.897	68.1235	1.29656	0.00149772	0.140725	LOC100808018	NC_038245.2	5094053	5097557	+	1670	protein_coding	uncharacterized LOC100808018%2C transcript variant X1 && - && -	-
100305525	135.563	45.7967	1.57155	0.00152352	0.14226	LOC100305525	NC_016090.4	3914528	3916201	-	1085	protein_coding	cyclin-U2-1-like && Q9SHD3.1 RecName: Full=Cyclin-U2-1; Short=CycU2;1; AltName: Full=Cyclin-P3.1; Short=CycP3;1 && PF08613:Cyclin	-
100797421	62.7499	19.264	1.69855	0.00153641	0.142771	LOC100797421	NC_038247.2	38836824	38841187	+	3226	protein_coding	two-component response regulator ARR11%2C transcript variant X1 && Q5N6V8.2 RecName: Full=Two-component response regulator ORR26; AltName: Full=OsRRB6 && PF00072:Response regulator receiver domain	Response_reg
100799439	371.793	180.38	1.04536	0.00154704	0.142907	LOC100799439	NC_038243.2	4604042	4605651	-	1243	protein_coding	ras-related protein RABA3 && Q9LNK1.1 RecName: Full=Ras-related protein RABA3; Short=AtRABA3 && PF00071:Ras family	Ras
100790354	206.788	95.5724	1.11174	0.00161435	0.147161	LOC100790354	NC_016089.4	15506660	15508468	+	1577	protein_coding	FCS-Like Zinc finger 8 && Q8LGS1.2 RecName: Full=Protein MARD1; AltName: Full=Mediator of ABA-regulated dormancy1; AltName: Full=Senescence-associated protein SAG102 && PF04570:zinc-finger of the FCS-type, C2-C2	-
102670442	33.2903	3.51181	3.26944	0.0016641	0.14994	LOC102670442	NC_038244.2	13519041	13521490	+	1124	protein_coding	uncharacterized LOC102670442 && - && PF06203:CCT motif	CCT
100500542	21.4455	1.08264	4.37264	0.00171495	0.153091	LOC100500542	NC_038244.2	44969242	44970721	+	201	lncRNA	uncharacterized LOC100500542 && - && -	-
100101837	46.2556	11.2305	2.04891	0.00173226	0.154279	MYB29	NC_038246.2	41539568	41541932	+	1366	protein_coding	MYB29 protein && Q7XBH4.2 RecName: Full=Myb-related protein Myb4; AltName: Full=OsMyb4; AltName: Full=Transcription factor RLTR1 && PF00249:Myb-like DNA-binding domain	Myb_DNA-binding
100804042	28.7006	4.47801	2.69655	0.00178092	0.156924	LOC100804042	NC_038249.2	14158053	14169362	+	5230	protein_coding	receptor-like protein kinase FERONIA && Q9SCZ4.1 RecName: Full=Receptor-like protein kinase FERONIA; AltName: Full=Protein SIRENE; Flags: Precursor && -	-
100815256	231.218	65.481	1.82281	0.00180727	0.158399	LOC100815256	NC_038250.2	46636787	46639142	-	1331	protein_coding	dehydrodolichyl diphosphate synthase 2%2C transcript variant X1 && Q56Y11.2 RecName: Full=Dehydrodolichyl diphosphate synthase 2; Short=Dedol-PP synthase 2 && PF01255:Putative undecaprenyl diphosphate synthase	Prenyltransf
106798994	147.561	24.3887	2.60178	0.00181701	0.158762	LOC106798994	NC_038242.2	50359309	50363566	-	1787	protein_coding	probable glucan 1%2C3-beta-glucosidase A && B0XN12.1 RecName: Full=Probable glucan 1,3-beta-glucosidase A; AltName: Full=Exo-1,3-beta-glucanase 1; AltName: Full=Exo-1,3-beta-glucanase A; Flags: Precursor && PF00150:Cellulase (glycosyl hydrolase family 5)	-
100814080	1117.05	457.476	1.28862	0.00183014	0.159317	LOC100814080	NC_016088.4	4913633	4916501	-	1779	protein_coding	homeobox-leucine zipper protein ATHB-13-like%2C transcript variant X1 && Q8LC03.2 RecName: Full=Homeobox-leucine zipper protein ATHB-13; AltName: Full=HD-ZIP protein ATHB-13; AltName: Full=Homeodomain transcription factor ATHB-13 && PF02183:Homeobox associated leucine zipper|PF00046:Homeobox domain	HALZ
100788079	840.916	386.443	1.12266	0.00188928	0.161695	LOC100788079	NC_016090.4	35658407	35660491	-	1220	protein_coding	two-component response regulator ARR9-like && O80366.1 RecName: Full=Two-component response regulator ARR9; AltName: Full=Response reactor 4 && PF00072:Response regulator receiver domain	Response_reg
106796594	147.28	47.8162	1.62829	0.00194398	0.164403	LOC106796594	NC_038253.2	4181006	4182968	+	1963	protein_coding	probable polyamine oxidase 5 && Q9SU79.1 RecName: Full=Probable polyamine oxidase 5; Short=AtPAO5 && PF01593:Flavin containing amine oxidoreductase	Amino_oxidase
100810323	148.373	21.2843	2.80998	0.00198495	0.166822	LOC100810323	NC_038245.2	1492060	1498481	+	3284	protein_coding	leucine-rich repeat receptor protein kinase HPCA1%2C transcript variant X1 && Q9LT96.1 RecName: Full=Probable leucine-rich repeat receptor-like protein kinase At5g49770; Flags: Precursor && PF07714:Protein tyrosine kinase	Pkinase_Tyr
100793383	50.5346	13.5627	1.90141	0.00198556	0.166822	LOC100793383	NC_038247.2	3332186	3338572	+	4172	protein_coding	protein CROWDED NUCLEI 4%2C transcript variant X2 && Q9FLH0.2 RecName: Full=Protein CROWDED NUCLEI 4; AltName: Full=Protein LITTLE NUCLEI 4 && -	-
100306409	715.267	326.955	1.13089	0.00205108	0.17047	LOC100306409	NC_016089.4	7783235	7784043	-	809	protein_coding	alpha-amylase inhibitor/lipid transfer/seed storage family protein && P82353.1 RecName: Full=Non-specific lipid-transfer protein 2; Short=LTP 2 && -	-
100788233	103.346	35.1349	1.56078	0.00211047	0.172433	LOC100788233	NC_038245.2	2201441	2203364	+	1924	protein_coding	berberine bridge enzyme-like 21 && Q9SVG3.1 RecName: Full=Berberine bridge enzyme-like 21; Short=AtBBE-like 21; Flags: Precursor && PF01565:FAD binding domain|PF08031:Berberine and berberine like	FAD_binding_4
100306089	236.331	111.936	1.08076	0.00215708	0.175497	LOC100306089	NC_016089.4	48574612	48575432	+	821	protein_coding	uncharacterized LOC100306089 && Q9SJH0.1 RecName: Full=Transcription factor PAR1; AltName: Full=Basic helix-loop-helix protein 165; Short=AtbHLH165; AltName: Full=Protein HELIX-LOOP-HELIX 1; AltName: Full=Protein PHYTOCHROME RAPIDLY REGULATED 1; AltName: Full=bHLH transcription factor bHLH165 && -	-
100800911	10.8348	0	5.87688	0.00217464	0.176338	LOC100800911	NC_016088.4	428435	430721	+	1110	protein_coding	probable caffeoyl-CoA O-methyltransferase At4g26220%2C transcript variant X1 && Q9C5D7.1 RecName: Full=Probable caffeoyl-CoA O-methyltransferase At4g26220; AltName: Full=Trans-caffeoyl-CoA 3-O-methyltransferase; Short=CCoAMT; Short=CCoAOMT && PF01596:O-methyltransferase	-
100784380	16.9515	0.702317	4.63888	0.00218857	0.176399	LOC100784380	NC_016091.4	7906199	7908542	-	1763	protein_coding	transcription factor bHLH93-like%2C transcript variant X1 && Q9LSL1.1 RecName: Full=Transcription factor bHLH93; AltName: Full=Basic helix-loop-helix protein 93; Short=AtbHLH93; Short=bHLH 93; AltName: Full=Transcription factor EN 47; AltName: Full=bHLH transcription factor bHLH093 && PF00010:Helix-loop-helix DNA-binding domain	HLH
100800934	259.497	109.384	1.25027	0.00219104	0.176399	LOC100800934	NC_038246.2	10959893	10971107	-	2832	protein_coding	ABC transporter G family member 22%2C transcript variant X1 && Q93YS4.1 RecName: Full=ABC transporter G family member 22; Short=ABC transporter ABCG.22; Short=AtABCG22; AltName: Full=White-brown complex homolog protein 23; Short=AtWBC23 && PF00005:ABC transporter|PF01061:ABC-2 type transporter	ABC2_membrane
100527213	55.175	9.81344	2.50717	0.00223696	0.179347	LOC100527213	NC_016091.4	48708564	48709268	+	536	protein_coding	uncharacterized LOC100527213 && - && -	-
100789744	112.809	44.3672	1.3487	0.00225352	0.179555	LOC100789744	NC_038249.2	15530386	15531362	+	977	protein_coding	uncharacterized LOC100789744 && - && -	-
100787940	454.055	225.133	1.01371	0.00227322	0.18012	LOC100787940	NC_038248.2	6562355	6567931	+	2120	protein_coding	serine carboxypeptidase-like 51%2C transcript variant X2 && Q67Y83.2 RecName: Full=Serine carboxypeptidase-like 51; Flags: Precursor && PF00450:Serine carboxypeptidase	Peptidase_S10
100794374	55.4948	17.595	1.6517	0.00235434	0.183791	LOC100794374	NC_038245.2	46357297	46368890	-	1972	protein_coding	amino acid transporter AVT1I%2C transcript variant X2 && Q6PF45.1 RecName: Full=Vesicular inhibitory amino acid transporter; AltName: Full=GABA and glycine transporter; AltName: Full=Solute carrier family 32 member 1; AltName: Full=Vesicular GABA transporter; Short=xVIAAT && PF01490:Transmembrane amino acid transporter protein	Aa_trans
100782997	13.4225	0.360882	5.22719	0.00238107	0.185179	LOC100782997	NC_038249.2	17376857	17382244	-	1385	protein_coding	WAT1-related protein At4g08290 && Q9SUF1.1 RecName: Full=WAT1-related protein At4g08290 && PF00892:EamA-like transporter family	DUF6
106797762	28.1747	3.75647	2.91679	0.00241365	0.186519	LOC106797762	NC_016089.4	45775294	45776485	+	794	protein_coding	transcription factor bHLH93%2C transcript variant X2 && Q9LSL1.1 RecName: Full=Transcription factor bHLH93; AltName: Full=Basic helix-loop-helix protein 93; Short=AtbHLH93; Short=bHLH 93; AltName: Full=Transcription factor EN 47; AltName: Full=bHLH transcription factor bHLH093 && PF00010:Helix-loop-helix DNA-binding domain	HLH
100820258	71.0567	28.1036	1.33687	0.00241688	0.186519	LOC100820258	NC_038251.2	35025015	35028308	-	2503	protein_coding	G-type lectin S-receptor-like serine/threonine-protein kinase At1g67520 && O64793.3 RecName: Full=G-type lectin S-receptor-like serine/threonine-protein kinase At1g67520; Flags: Precursor && PF08276:PAN-like domain|PF07714:Protein tyrosine kinase|PF01453:D-mannose binding lectin	Pkinase_Tyr
100789046	34.6889	1.02453	5.09525	0.00245422	0.187304	LOC100789046	NC_038250.2	1455279	1462983	+	1416	protein_coding	adenylyltransferase and sulfurtransferase MOCS3 && Q9ZNW0.1 RecName: Full=Adenylyltransferase and sulfurtransferase MOCS3; AltName: Full=Molybdenum cofactor synthesis protein 3; Includes: RecName: Full=Molybdopterin-synthase adenylyltransferase; AltName: Full=Adenylyltransferase MOCS3; AltName: Full=Sulfur carrier protein MOCS2A adenylyltransferase; Includes: RecName: Full=Molybdopterin-synthase …	Rhodanese
100305781	375.683	161.529	1.21985	0.00246102	0.187304	GLYI-17	NC_038248.2	33661429	33664522	-	885	protein_coding	putative lactoylglutathione lyase && - && PF12681:Glyoxalase-like domain	-
100777649	582.399	235.488	1.30793	0.00248013	0.187859	LOC100777649	NC_038243.2	14967637	14972369	-	1385	protein_coding	inositol oxygenase 2%2C transcript variant X2 && O82200.2 RecName: Full=Inositol oxygenase 2; AltName: Full=Myo-inositol oxygenase 2; Short=AtMIOX2; Short=MI oxygenase 2 && PF05153:Myo-inositol oxygenase	-
100784522	132.348	23.5769	2.49621	0.00249084	0.187859	LOC100784522	NC_038246.2	43447674	43450716	+	2060	protein_coding	trihelix transcription factor PTL && Q9LZS0.1 RecName: Full=Trihelix transcription factor PTL; AltName: Full=Trihelix DNA-binding protein PETAL LOSS && PF13837:Myb/SANT-like DNA-binding domain	-
100784637	37.8621	5.27733	2.86468	0.00254808	0.188607	LOC100784637	NC_038244.2	5672916	5673718	+	803	protein_coding	J domain-containing protein && A4XKA5.1 RecName: Full=Chaperone protein DnaJ && PF00226:DnaJ domain	DnaJ
100305688	155.641	59.1073	1.39858	0.0025738	0.190146	LOC100305688	NC_038243.2	16385234	16386286	+	734	protein_coding	uncharacterized LOC100305688 && - && -	-
100801092	355.908	111.324	1.67968	0.00258576	0.1903	CYP81E11	NC_038245.2	4234850	4236839	+	1819	protein_coding	isoflavone 2'-hydroxylase-like && Q6WNR0.1 RecName: Full=Isoflavone 2'-hydroxylase; AltName: Full=4'-methoxyisoflavone 2'-hydroxylase; AltName: Full=Cytochrome P450 81E7 && PF00067:Cytochrome P450	p450
100775685	44.9348	11.1523	2.01733	0.00259384	0.190523	LOC100775685	NC_038250.2	14912013	14916003	+	940	protein_coding	uncharacterized LOC100775685 && - && -	-
100802885	12.5261	0	6.08206	0.0026771	0.19256	HAD1	NC_038246.2	36255165	36256680	+	862	protein_coding	acid phosphatase && P27061.1 RecName: Full=Acid phosphatase 1; AltName: Full=Apase-1(1); Flags: Precursor && PF03767:HAD superfamily, subfamily IIIB (Acid phosphatase)	-
100816187	81.4254	21.8039	1.9099	0.00270179	0.193488	LOC100816187	NC_016088.4	46006930	46014114	-	3901	protein_coding	probable serine/threonine-protein kinase WNK5%2C transcript variant X2 && Q9SCU5.2 RecName: Full=Probable serine/threonine-protein kinase WNK5; Short=AtWNK5; AltName: Full=Protein kinase with no lysine 5 && PF00069:Protein kinase domain	Pkinase
100815612	278.606	128.654	1.11817	0.00270743	0.193488	LOC100815612	NC_038242.2	6467613	6481941	-	3094	misc_RNA	uncharacterized LOC100815612 && Q8W593.1 RecName: Full=Probable lactoylglutathione lyase, chloroplastic; AltName: Full=Glyoxalase I; Flags: Precursor && -	-
100500285	152.207	52.9017	1.52602	0.00281973	0.198794	LOC100500285	NC_038254.2	53764225	53764973	+	749	protein_coding	uncharacterized LOC100500285 && - && PF13962:Domain of unknown function	-
102666678	43.7187	12.9377	1.76734	0.00285533	0.199797	LOC102666678	NC_038243.2	39622228	39628788	+	5117	protein_coding	WUSCHEL-related homeobox 6%2C transcript variant X1 && Q9ZVF5.2 RecName: Full=WUSCHEL-related homeobox 6; AltName: Full=Protein PRETTY FEW SEEDS 2 && -	-
100778518	16.4076	1.64929	3.30426	0.00296124	0.202837	LOC100778518	NC_038248.2	9451359	9453959	+	959	protein_coding	transcription factor MYB13 && Q7XBH4.2 RecName: Full=Myb-related protein Myb4; AltName: Full=OsMyb4; AltName: Full=Transcription factor RLTR1 && PF00249:Myb-like DNA-binding domain	Myb_DNA-binding
100794527	45.1172	6.68196	2.7731	0.0029885	0.204341	LOC100794527	NC_038244.2	5428454	5451122	-	4890	protein_coding	ABC transporter G family member 2 && Q8RXN0.1 RecName: Full=ABC transporter G family member 11; Short=ABC transporter ABCG.11; Short=AtABCG11; AltName: Full=Protein CUTICULAR DEFECT AND ORGAN FUSION 1; AltName: Full=Protein DESPERADO; AltName: Full=Protein PERMEABLE LEAVES 1; AltName: Full=White-brown complex homolog protein 11; Short=AtWBC11 && PF00005:ABC transporter|PF01061:ABC-2 type transpor…	ABC2_membrane
100787948	60.9989	16.0045	1.92762	0.00308914	0.208999	LOC100787948	NC_038248.2	7962188	7964481	+	2048	protein_coding	protein FAF-like%2C chloroplastic && Q0V865.1 RecName: Full=Protein FAF-like, chloroplastic; Flags: Precursor && PF11250:Fantastic Four meristem regulator	-
100786465	682.315	316.933	1.10718	0.00310604	0.209775	LOC100786465	NC_016090.4	45114854	45119338	-	2133	protein_coding	sugar transporter ERD6-like 5%2C transcript variant X2 && Q3ECP7.2 RecName: Full=Sugar transporter ERD6-like 5 && PF00083:Sugar (and other) transporter	Sugar_tr
100815760	45.6611	10.6759	2.09242	0.00312523	0.210413	LOC100815760	NC_038241.2	39684295	39686398	-	1883	protein_coding	probable WRKY transcription factor 41 && Q9SUP6.1 RecName: Full=Probable WRKY transcription factor 53; AltName: Full=WRKY DNA-binding protein 53 && PF03106:WRKY DNA -binding domain	WRKY
102664184	361.373	169.46	1.09358	0.00312641	0.210413	LOC102664184	NC_038249.2	20944905	20946160	+	1256	protein_coding	pathogen-associated molecular patterns-induced protein A70 && - && PF05553:Cotton fibre expressed protein|PF14364:Domain of unknown function (DUF4408)	-
100800835	479.181	212.108	1.17635	0.00316704	0.212406	LOC100800835	NC_038249.2	23359696	23363812	+	1460	protein_coding	GDSL esterase/lipase At4g28780 && Q9SVU5.1 RecName: Full=GDSL esterase/lipase At4g28780; AltName: Full=Extracellular lipase At4g28780; Flags: Precursor && PF00657:GDSL-like Lipase/Acylhydrolase	Lipase_GDSL
121172892	88.8955	35.3985	1.3348	0.0032346	0.215181	LOC121172892	NC_038246.2	41854340	41858601	+	3836	protein_coding	disease resistance protein RPV1-like && Q40392.1 RecName: Full=TMV resistance protein N && PF01582:TIR domain|PF00931:NB-ARC domain	TIR
100781570	16.6317	1.61063	3.34203	0.00326191	0.215398	LOC100781570	NC_038242.2	9194025	9197094	-	1816	protein_coding	40S ribosomal protein S3a && Q8GTE3.1 RecName: Full=40S ribosomal protein S3a && PF01015:Ribosomal S3Ae family	-
100785182	560.899	251.288	1.16005	0.00326849	0.215463	LOC100785182	NC_016088.4	50468136	50473237	-	1871	protein_coding	protein PIN-LIKES 3%2C transcript variant X3 && Q9C9K5.1 RecName: Full=Protein PIN-LIKES 3; AltName: Full=Auxin efflux carrier-like protein 3 && PF03547:Membrane transport protein	-
100816903	69.192	29.1089	1.25334	0.00330924	0.217063	LOC100816903	NC_038253.2	4311095	4315232	+	2726	protein_coding	probable serine/threonine-protein kinase PIX13%2C transcript variant X2 && P27450.2 RecName: Full=Probable serine/threonine-protein kinase Cx32, chloroplastic; Flags: Precursor && PF00069:Protein kinase domain	Pkinase
102668432	48.171	12.9183	1.90286	0.00330964	0.217063	LOC102668432	NC_016088.4	2493024	2495069	+	1252	protein_coding	uncharacterized LOC102668432%2C transcript variant X1 && - && -	-
100789785	501.81	250.697	1.0025	0.00333799	0.218414	LOC100789785	NC_038244.2	40776319	40780890	-	3416	protein_coding	probable LRR receptor-like serine/threonine-protein kinase At1g14390 && Q9M9S4.1 RecName: Full=Probable LRR receptor-like serine/threonine-protein kinase At1g14390; Flags: Precursor && PF07714:Protein tyrosine kinase	Pkinase_Tyr
100815552	112.714	47.0607	1.26348	0.00335244	0.218754	LOC100815552	NC_016090.4	46071133	46073075	-	1485	protein_coding	uncharacterized LOC100815552%2C transcript variant X1 && - && -	-
100811170	105.247	17.1202	2.62618	0.00343601	0.222753	LOC100811170	NC_038250.2	47562096	47565909	-	1352	protein_coding	peroxidase 4-like && A7NY33.1 RecName: Full=Peroxidase 4; Flags: Precursor && PF00141:Peroxidase	-
100500124	77.5619	13.3639	2.54771	0.00343684	0.222753	LOC100500124	NC_038241.2	5452714	5453634	+	921	protein_coding	extensin-like protein && P14009.1 RecName: Full=14 kDa proline-rich protein DC2.15; Flags: Precursor && PF14547:Hydrophobic seed protein	-
102659592	11.9045	0.360882	5.05006	0.00346987	0.223725	LOC102659592	NC_038248.2	4225682	4228064	-	1689	pseudogene	- && U3UA11.1 RecName: Full=UDP-glucose iridoid glucosyltransferase; AltName: Full=UDP-glucose glucosyltransferase 7; Short=CrUGT7; AltName: Full=UDP-glycosyltransferase 76A2 && -	-
102663928	80.2689	26.7907	1.59174	0.00354496	0.226687	LOC102663928	NC_038255.2	5953565	5957884	-	1982	lncRNA	uncharacterized LOC102663928%2C transcript variant X3 && - && -	-
100790453	140.706	49.0831	1.52429	0.00356638	0.227328	LOC100790453	NC_038250.2	1635562	1636988	-	1092	protein_coding	uncharacterized LOC100790453 && - && PF04520:Senescence regulator	-
100804222	12.0599	0.341435	5.06723	0.00357292	0.22737	LOC100804222	NC_038250.2	47363207	47363968	+	762	protein_coding	uncharacterized LOC100804222 && - && PF14009:Domain of unknown function (DUF4228)	-
100815078	9.99814	0	5.75951	0.00359233	0.22814	LOC100815078	NC_038249.2	11073963	11079669	-	1046	pseudogene	- && Q84VY3.2 RecName: Full=Stearoyl-[acyl-carrier-protein] 9-desaturase 6, chloroplastic; Short=Stearoyl-ACP desaturase 6; AltName: Full=Acyl-[acyl-carrier-protein] desaturase 6; Flags: Precursor && PF03405:Fatty acid desaturase	-
100785514	18.7802	2.06829	3.20302	0.00367304	0.231449	LOC100785514	NC_038243.2	15219622	15221648	+	1293	protein_coding	1-aminocyclopropane-1-carboxylate oxidase 1 && Q9ZUN4.1 RecName: Full=1-aminocyclopropane-1-carboxylate oxidase 1; Short=ACC oxidase 1; Short=AtACO1 && PF14226:non-haem dioxygenase in morphine synthesis N-terminal|PF03171:2OG-Fe(II) oxygenase superfamily	2OG-FeII_Oxy
100786696	10.0758	0	5.76999	0.00368509	0.231516	LOC100786696	NC_038248.2	18177448	18181005	-	2728	protein_coding	G-type lectin S-receptor-like serine/threonine-protein kinase At4g27290%2C transcript variant X3 && O81832.4 RecName: Full=G-type lectin S-receptor-like serine/threonine-protein kinase At4g27290; Flags: Precursor && PF00954:S-locus glycoprotein domain|PF07714:Protein tyrosine kinase|PF01453:D-mannose binding lectin|PF08276:PAN-like domain	B_lectin
100817510	96.046	37.5055	1.36432	0.00369936	0.231516	LOC100817510	NC_038255.2	4125790	4126540	-	751	protein_coding	uncharacterized LOC100817510 && - && -	-
100798572	143.004	40.8099	1.81155	0.00370995	0.231516	GA3OX5	NC_038251.2	964597	966497	-	1436	protein_coding	gibberellin 3-beta-dioxygenase 5 && O24648.1 RecName: Full=Gibberellin 3-beta-dioxygenase 1; AltName: Full=GA 3-oxidase 1; AltName: Full=Gibberellin 3 beta-hydroxylase 1 && PF03171:2OG-Fe(II) oxygenase superfamily|PF14226:non-haem dioxygenase in morphine synthesis N-terminal	2OG-FeII_Oxy
100306678	171.011	77.5177	1.14132	0.00371011	0.231516	LOC100306678	NC_038245.2	33596836	33597732	-	593	protein_coding	uncharacterized LOC100306678 && O03982.1 RecName: Full=Heavy metal-associated isoprenylated plant protein 39; Short=AtHIP39; Flags: Precursor && PF00403:Heavy-metal-associated domain	HMA
778077	182.677	47.6952	1.94144	0.00373568	0.232359	MYB51	NC_016090.4	20574622	20577292	+	2075	protein_coding	MYB transcription factor MYB51%2C transcript variant X3 && Q8S9H7.1 RecName: Full=Transcription factor DIVARICATA && PF00249:Myb-like DNA-binding domain	Myb_DNA-binding
100806220	40.148	11.2109	1.84629	0.00380712	0.233941	LOC100806220	NC_038253.2	38203908	38207167	+	1968	protein_coding	fructan 6-exohydrolase%2C transcript variant X1 && Q70XE6.1 RecName: Full=Fructan 6-exohydrolase; Flags: Precursor && PF08244:Glycosyl hydrolases family 32 C terminal|PF00251:Glycosyl hydrolases family 32 N-terminal domain	-
100793876	23.1278	3.77569	2.63001	0.0038129	0.233941	LOC100793876	NC_038246.2	46125264	46127303	-	1408	protein_coding	heavy metal-associated isoprenylated plant protein 39-like && O03982.1 RecName: Full=Heavy metal-associated isoprenylated plant protein 39; Short=AtHIP39; Flags: Precursor && PF00403:Heavy-metal-associated domain	HMA
100776347	14.6656	0.360882	5.34694	0.00383661	0.234477	LOC100776347	NW_024464661.1	2791	3935	+	1145	protein_coding	ruBisCO-associated protein && - && PF00704:Glycosyl hydrolases family 18	-
100800192	404.022	181.962	1.15253	0.00404117	0.242747	IQD33	NC_038245.2	45383211	45386806	+	2240	protein_coding	protein IQ-DOMAIN 33%2C transcript variant X1 && Q8LPG9.1 RecName: Full=Protein IQ-DOMAIN 14 && PF13178:Protein of unknown function (DUF4005)	-
100812799	35.3341	4.59423	2.96724	0.00406814	0.243205	LOC100812799	NC_038251.2	13582021	13588933	-	3089	protein_coding	uncharacterized LOC100812799%2C transcript variant X3 && - && PF13962:Domain of unknown function|PF12796:Ankyrin repeats (3 copies)	-
100806138	189.137	84.6618	1.16162	0.00406881	0.243205	LOC100806138	NC_038241.2	33005770	33009017	-	2164	protein_coding	zinc finger protein SHOOT GRAVITROPISM 5%2C transcript variant X2 && Q9C9X7.1 RecName: Full=Protein indeterminate-domain 14; Short=AtIDD14; AltName: Full=Transcriptional regulator of starch metabolism IDD14 && -	-
100810762	97.3014	23.0001	2.07803	0.00407402	0.243205	LOC100810762	NC_038256.2	44581204	44583674	-	1200	protein_coding	auxin-responsive protein IAA14 && Q38832.2 RecName: Full=Auxin-responsive protein IAA14; AltName: Full=Indoleacetic acid-induced protein 14; AltName: Full=Protein SOLITARY ROOT && PF02309:AUX/IAA family	-
100787598	203.255	85.6061	1.25044	0.0040854	0.243507	LOC100787598	NC_038256.2	12169859	12172999	+	1733	protein_coding	UPF0481 protein At3g47200%2C transcript variant X4 && Q9SD53.1 RecName: Full=UPF0481 protein At3g47200 && PF03140:Plant protein of unknown function	-
113002459	15.6396	1.66874	3.23146	0.00410708	0.243665	LOC113002459	NC_038244.2	8741497	8741573	+	77	snoRNA	small nucleolar RNA Z195/SNORD33/SNORD32 family && - && -	-
100807714	102.587	46.1375	1.15075	0.00411034	0.243665	LOC100807714	NC_038248.2	37369622	37387641	-	5350	protein_coding	G-type lectin S-receptor-like serine/threonine-protein kinase At4g03230%2C transcript variant X2 && Q9ZR08.3 RecName: Full=G-type lectin S-receptor-like serine/threonine-protein kinase At4g03230; Flags: Precursor && PF07714:Protein tyrosine kinase|PF00954:S-locus glycoprotein domain|PF13947:Wall-associated receptor kinase galacturonan-binding|PF01453:D-mannose binding lectin	Pkinase_Tyr
100792254	740.079	350.413	1.08014	0.00411832	0.243665	LOC100792254	NC_038252.2	32252199	32256564	-	4075	protein_coding	UPF0481 protein At3g47200%2C transcript variant X2 && Q9SD53.1 RecName: Full=UPF0481 protein At3g47200 && PF03140:Plant protein of unknown function	-
732591	129.82	43.1312	1.59495	0.00411963	0.243665	WRKY54	NC_038246.2	1064418	1067180	-	1487	protein_coding	WRKY transcription factor 54%2C transcript variant X1 && O22900.1 RecName: Full=Probable WRKY transcription factor 23; AltName: Full=WRKY DNA-binding protein 23 && PF03106:WRKY DNA -binding domain	WRKY
547565	346.818	148.427	1.22679	0.00414183	0.244602	HDL57	NC_016089.4	1994476	1996176	+	1098	protein_coding	homeodomain-leucine zipper protein 57 && A2X980.1 RecName: Full=Homeobox-leucine zipper protein HOX16; AltName: Full=HD-ZIP protein HOX16; AltName: Full=Homeodomain transcription factor HOX16; AltName: Full=OsHox16 && PF00046:Homeobox domain|PF02183:Homeobox associated leucine zipper	HALZ
100811166	36.7834	4.93566	2.91993	0.00415209	0.244719	LOC100811166	NC_038250.2	48491452	48492947	+	822	protein_coding	uncharacterized LOC100811166 && - && -	-
100779102	179.121	66.6263	1.4295	0.0041565	0.244719	LOC100779102	NC_038251.2	1682562	1690014	+	2697	protein_coding	putative leucine-rich repeat receptor-like protein kinase At2g19210-like && C0LGG4.2 RecName: Full=Probable LRR receptor-like serine/threonine-protein kinase At1g51860; Flags: Precursor && PF12819:Carbohydrate-binding protein of the ER|PF07714:Protein tyrosine kinase	Pkinase_Tyr
100526858	743.994	343.218	1.1175	0.00422406	0.247446	LOC100526858	NC_016088.4	55342143	55347701	-	722	protein_coding	uncharacterized LOC100526858%2C transcript variant X1 && Q9SUW2.1 RecName: Full=Adenine phosphoribosyltransferase 3 && PF00156:Phosphoribosyl transferase domain	Pribosyltran
732602	361.373	131.51	1.46013	0.00425187	0.247446	LOC732602	NC_038244.2	38911282	38916770	+	2022	protein_coding	polygalacturonase At1g48100%2C transcript variant X1 && Q949Z1.1 RecName: Full=Polygalacturonase At1g48100; Short=PG; AltName: Full=Pectinase At1g48100; Flags: Precursor && PF00295:Glycosyl hydrolases family 28	-
100792065	26.3877	4.15602	2.69118	0.00425345	0.247446	LOC100792065	NC_016088.4	52876378	52882203	+	1909	protein_coding	cytochrome P450 CYP82D47 && O49858.1 RecName: Full=Cytochrome P450 82A3; AltName: Full=Cytochrome P450 CP6 && PF00067:Cytochrome P450	p450
100776884	32.9019	7.96315	2.03997	0.00425744	0.247446	LOC100776884	NC_016090.4	6225014	6228060	+	3047	protein_coding	disease resistance protein RGA2 && Q7XA42.2 RecName: Full=Putative disease resistance protein RGA1; AltName: Full=RGA3-blb && PF00931:NB-ARC domain	NB-ARC
100780544	36.5503	6.98473	2.40738	0.00425845	0.247446	LOC100780544	NC_016088.4	51718161	51721554	+	1674	protein_coding	B-box zinc finger protein 18%2C transcript variant X1 && C0SVM5.1 RecName: Full=B-box zinc finger protein 19; AltName: Full=Protein DOUBLE B-BOX 1B; AltName: Full=Protein SALT TOLERANCE HOMOLOG 5 && -	-
102664702	45.401	11.0826	2.04901	0.00427339	0.247446	LOC102664702	NC_038242.2	40769109	40771856	+	2748	protein_coding	uncharacterized LOC102664702 && - && PF11145:Protein of unknown function (DUF2921)	-
100800628	632.844	240.098	1.39936	0.00434295	0.24935	LOC100800628	NC_038256.2	44244982	44253021	-	2326	protein_coding	protein NRT1/ PTR FAMILY 5.2 && Q9FNL7.1 RecName: Full=Protein NRT1/ PTR FAMILY 5.2; Short=AtNPF5.2; AltName: Full=Peptide transporter PTR3-A; Short=AtPTR3 && PF00854:POT family	-
100798447	59.8515	13.1814	2.18432	0.00440716	0.251736	LOC100798447	NC_038245.2	49250970	49254834	-	3865	protein_coding	receptor-like protein EIX2-like%2C transcript variant X2 && - && PF13855:Leucine rich repeat|PF08263:Leucine rich repeat N-terminal domain	LRRNT_2
100803143	131.607	38.3889	1.78188	0.00441227	0.251736	LOC100803143	NC_038249.2	39590847	39594457	+	1453	protein_coding	transcription factor bHLH115%2C transcript variant X2 && Q9FH37.1 RecName: Full=Transcription factor ILR3; AltName: Full=Basic helix-loop-helix protein 105; Short=AtbHLH105; Short=bHLH 105; AltName: Full=Protein IAA-LEUCINE RESISTANT 3; AltName: Full=Transcription factor EN 133; AltName: Full=bHLH transcription factor bHLH105 && PF00010:Helix-loop-helix DNA-binding domain	HLH
100814596	345.238	141.564	1.28649	0.00441928	0.251736	LOC100814596	NC_016088.4	53779506	53783449	+	2588	protein_coding	BTB/POZ domain-containing protein SR1IP1%2C transcript variant X1 && Q66GP0.2 RecName: Full=BTB/POZ domain-containing protein At5g67385 && PF00651:BTB/POZ domain|PF03000:NPH3 family	BTB
100816177	135.97	51.7976	1.39783	0.00447944	0.253292	LOC100816177	NC_038244.2	21168483	21170800	-	1549	protein_coding	UDP-glycosyltransferase 83A1 && Q9SGA8.1 RecName: Full=UDP-glycosyltransferase 83A1 && PF00201:UDP-glucoronosyl and UDP-glucosyl transferase	UDPGT
121174027	72.479	13.6479	2.42059	0.0044973	0.253559	LOC121174027	NC_038254.2	4263066	4269479	-	6136	lncRNA	uncharacterized LOC121174027 && - && -	-
100783385	78.2341	31.448	1.31697	0.00452707	0.254322	LOC100783385	NC_038250.2	3309058	3311078	-	1876	protein_coding	UDP-glycosyltransferase 92A1%2C transcript variant X1 && Q9LXV0.1 RecName: Full=UDP-glycosyltransferase 92A1 && PF00201:UDP-glucoronosyl and UDP-glucosyl transferase	UDPGT
121173086	21.9117	2.6736	3.03187	0.00453063	0.254322	LOC121173086	NC_038247.2	37684950	37687682	+	702	protein_coding	uncharacterized LOC121173086%2C transcript variant X2 && Q8W104.1 RecName: Full=F-box/LRR-repeat protein 17; AltName: Full=F-box-like protein 17 && -	-
100806874	173.279	83.253	1.0544	0.00458661	0.254702	LOC100806874	NC_038242.2	7963787	7972962	+	2230	protein_coding	queuine tRNA-ribosyltransferase catalytic subunit 1%2C transcript variant X2 && Q7SYK1.1 RecName: Full=Queuine tRNA-ribosyltransferase catalytic subunit 1; AltName: Full=Guanine insertion enzyme; AltName: Full=tRNA-guanine transglycosylase && PF01702:Queuine tRNA-ribosyltransferase	TGT
100788037	43.5306	7.85438	2.47542	0.00460711	0.254702	LOC100788037	NC_038245.2	42166157	42168123	-	1377	protein_coding	protein SODIUM POTASSIUM ROOT DEFECTIVE 2 && Q58FZ0.1 RecName: Full=Protein SODIUM POTASSIUM ROOT DEFECTIVE 2; Short=NaKR2; AltName: Full=Heavy metal-associated plant protein 3; Short=AtHPP03 && PF00403:Heavy-metal-associated domain	HMA
100500442	22.2912	3.11204	2.85917	0.00461231	0.254702	LOC100500442	NC_016089.4	16148387	16149147	-	761	protein_coding	uncharacterized LOC100500442 && O04341.1 RecName: Full=Monothiol glutaredoxin-S9; Short=AtGrxS9; AltName: Full=Protein ROXY 7 && PF00462:Glutaredoxin	-
100775718	12.6815	0	6.09984	0.00461665	0.254702	LOC100775718	NC_038244.2	5421419	5425796	-	2246	pseudogene	- && Q8RXN0.1 RecName: Full=ABC transporter G family member 11; Short=ABC transporter ABCG.11; Short=AtABCG11; AltName: Full=Protein CUTICULAR DEFECT AND ORGAN FUSION 1; AltName: Full=Protein DESPERADO; AltName: Full=Protein PERMEABLE LEAVES 1; AltName: Full=White-brown complex homolog protein 11; Short=AtWBC11 && -	-
100789722	67.1393	27.2154	1.30716	0.00463974	0.254842	LOC100789722	NC_038241.2	37800987	37803301	+	2315	protein_coding	ABC transporter G family member 5 && Q9SIT6.1 RecName: Full=ABC transporter G family member 5; Short=ABC transporter ABCG.5; Short=AtABCG5; AltName: Full=White-brown complex homolog protein 5; Short=AtWBC5 && PF00005:ABC transporter|PF01061:ABC-2 type transporter	ABC2_membrane
100799299	16.9425	2.04884	3.06387	0.00466604	0.255236	LOC100799299	NC_038252.2	27567206	27569737	-	1285	protein_coding	GDSL esterase/lipase EXL3 && Q94CH6.1 RecName: Full=GDSL esterase/lipase EXL3; AltName: Full=Family II extracellular lipase 3; Short=Family II lipase EXL3; Flags: Precursor && PF00657:GDSL-like Lipase/Acylhydrolase	Lipase_GDSL
100816770	47.8332	12.4289	1.95832	0.00470126	0.255926	LOC100816770	NC_038247.2	7354627	7356887	-	1443	protein_coding	NAC domain-containing protein && Q9ZVP8.2 RecName: Full=NAC domain-containing protein 35; Short=ANAC035; AltName: Full=Protein LONG VEGETATIVE PHASE 1; Short=AtLOV1 && PF02365:No apical meristem (NAM) protein	NAM
100817672	11.6804	0.360882	5.01999	0.0047052	0.255926	LOC100817672	NC_016090.4	17799067	17799742	-	676	protein_coding	18.1 kDa class I heat shock protein && P19243.1 RecName: Full=18.1 kDa class I heat shock protein; AltName: Full=HSP 18.1 && PF00011:Hsp20/alpha crystallin family	-
100499934	250.749	74.132	1.76112	0.00472082	0.256053	LOC100499934	NC_038244.2	41146239	41148999	-	895	protein_coding	HVA22-like protein && Q9S784.1 RecName: Full=HVA22-like protein c; Short=AtHVA22c && PF03134:TB2/DP1, HVA22 family	TB2_DP1_HVA22
100796834	44.5733	14.8317	1.58966	0.00474159	0.256359	LOC100796834	NC_016088.4	57116811	57119854	-	1452	protein_coding	protein RGF1 INDUCIBLE TRANSCRIPTION FACTOR 1%2C transcript variant X1 && - && PF04640:PLATZ transcription factor	-
100807136	54.2787	13.6129	1.99103	0.00475554	0.256359	LOC100807136	NC_038254.2	21171608	21174768	+	1266	protein_coding	protein YABBY17 && Q9LDT3.2 RecName: Full=Axial regulator YABBY 4; AltName: Full=Protein INNER NO OUTER && PF04690:YABBY protein	YABBY
100782096	217.957	65.0586	1.74801	0.00475969	0.256359	LOC100782096	NC_038241.2	40605927	40611460	-	2349	protein_coding	NADP-dependent malic enzyme%2C transcript variant X1 && P51615.1 RecName: Full=NADP-dependent malic enzyme; Short=NADP-ME && PF00390:Malic enzyme, N-terminal domain|PF03949:Malic enzyme, NAD binding domain	Malic_M
100800416	94.6474	29.7488	1.67752	0.00479515	0.256833	LOC100800416	NC_016090.4	38284651	38287005	-	2021	protein_coding	protein MARD1 && Q8LGS1.2 RecName: Full=Protein MARD1; AltName: Full=Mediator of ABA-regulated dormancy1; AltName: Full=Senescence-associated protein SAG102 && PF04570:zinc-finger of the FCS-type, C2-C2	-
100798685	55.7009	18.4904	1.59389	0.00482145	0.257174	LOC100798685	NC_038248.2	41248298	41253086	+	3290	protein_coding	disease resistance protein RUN1 && Q40392.1 RecName: Full=TMV resistance protein N && PF00931:NB-ARC domain|PF01582:TIR domain	TIR
100806755	97.2981	19.1878	2.34964	0.0048249	0.257174	LOC100806755	NC_016088.4	3109928	3112449	+	1113	protein_coding	protein YABBY 1%2C transcript variant X2 && Q9LDT3.2 RecName: Full=Axial regulator YABBY 4; AltName: Full=Protein INNER NO OUTER && PF04690:YABBY protein	YABBY
100816661	212.046	104.127	1.02956	0.0048629	0.257725	LOC100816661	NC_038249.2	25407729	25409687	+	1959	protein_coding	putative mediator of RNA polymerase II transcription subunit 26%2C transcript variant X2 && - && PF13837:Myb/SANT-like DNA-binding domain	-
100806469	285.512	113.827	1.32918	0.00487981	0.257788	LOC100806469	NC_038255.2	48940274	48945215	-	2181	protein_coding	protein indeterminate-domain 12 && Q9LVQ7.1 RecName: Full=Protein indeterminate-domain 1; AltName: Full=Protein ENHYDROUS && -	-
732555	138.575	63.4693	1.13015	0.00489995	0.258069	NAC6	NC_038248.2	1654462	1656607	-	1097	protein_coding	NAC domain protein NAC6 && Q9ZVP8.2 RecName: Full=NAC domain-containing protein 35; Short=ANAC035; AltName: Full=Protein LONG VEGETATIVE PHASE 1; Short=AtLOV1 && PF02365:No apical meristem (NAM) protein	NAM
100806838	155.402	31.3723	2.31223	0.00490521	0.258069	LOC100806838	NC_038248.2	37213476	37215756	-	1084	protein_coding	transcription factor bHLH115-like && Q9FH37.1 RecName: Full=Transcription factor ILR3; AltName: Full=Basic helix-loop-helix protein 105; Short=AtbHLH105; Short=bHLH 105; AltName: Full=Protein IAA-LEUCINE RESISTANT 3; AltName: Full=Transcription factor EN 133; AltName: Full=bHLH transcription factor bHLH105 && PF00010:Helix-loop-helix DNA-binding domain	HLH
102662991	408.543	189.467	1.10964	0.0049276	0.25886	LOC102662991	NC_016088.4	1160603	1165995	+	4965	protein_coding	putative disease resistance protein RGA3 && Q9LRR4.1 RecName: Full=Putative disease resistance RPP13-like protein 1 && PF00931:NB-ARC domain|PF13855:Leucine rich repeat	NB-ARC
100790725	77.1227	23.214	1.73095	0.00494628	0.259169	LOC100790725	NC_038254.2	49417637	49420362	-	773	protein_coding	macrophage migration inhibitory factor homolog%2C transcript variant X2 && - && PF01187:Macrophage migration inhibitory factor (MIF)	MIF
102661263	61.4168	0.341435	7.41844	0.00501811	0.260807	LOC102661263	NC_016091.4	11659874	11675691	+	2570	protein_coding	uncharacterized LOC102661263 && O60841.4 RecName: Full=Eukaryotic translation initiation factor 5B; Short=eIF-5B; AltName: Full=Translation initiation factor IF-2 && -	-
100807943	110.437	54.7132	1.01315	0.00503185	0.261169	LOC100807943	NC_038242.2	47885636	47890184	+	2261	protein_coding	protein ACCELERATED CELL DEATH 6%2C transcript variant X1 && Q8LPS2.1 RecName: Full=Protein ACCELERATED CELL DEATH 6 && PF12796:Ankyrin repeats (3 copies)|PF13962:Domain of unknown function	-
100801918	479.732	164.647	1.5444	0.00504722	0.261614	LOC100801918	NC_038242.2	9959477	9962676	+	1705	protein_coding	alcohol dehydrogenase 1%2C transcript variant X2 && P12886.1 RecName: Full=Alcohol dehydrogenase 1 && PF00107:Zinc-binding dehydrogenase|PF08240:Alcohol dehydrogenase GroES-like domain	ADH_zinc_N
100816650	103.059	23.4998	2.14197	0.00510133	0.263005	LOC100816650	NC_038241.2	41017633	41020548	+	1328	protein_coding	protein SODIUM POTASSIUM ROOT DEFECTIVE 2%2C transcript variant X1 && Q58FZ0.1 RecName: Full=Protein SODIUM POTASSIUM ROOT DEFECTIVE 2; Short=NaKR2; AltName: Full=Heavy metal-associated plant protein 3; Short=AtHPP03 && PF00403:Heavy-metal-associated domain	HMA
100810465	517.28	217.351	1.2524	0.00515744	0.265485	LOC100810465	NC_038244.2	3149042	3151063	+	1297	protein_coding	sigma factor sigB regulation protein rsbQ-like && J9U5U9.1 RecName: Full=Probable strigolactone esterase DAD2; Short=3.1.-.-; AltName: Full=Protein DECREASED APICAL DOMINANCE 2 && PF12695:Alpha/beta hydrolase family	-
100781870	123.435	58.5352	1.08189	0.00526575	0.267547	LOC100781870	NC_038255.2	31640891	31653024	+	5437	pseudogene	- && Q949R9.1 RecName: Full=Mitochondrial pyruvate carrier 1; Short=AtMPC1 && -	-
100799060	59.454	21.2418	1.48683	0.00529712	0.268787	LOC100799060	NC_038249.2	31187257	31190182	+	1427	protein_coding	zinc finger protein WIP2 && Q9SVY1.1 RecName: Full=Zinc finger protein WIP2; AltName: Full=Protein NO TRANSMITTING TRACT; AltName: Full=WIP-domain protein 2; Short=AtWIP2 && -	-
100808366	165.104	60.93	1.43987	0.00531558	0.269369	LOC100808366	NC_038245.2	4667516	4680906	-	3118	protein_coding	uncharacterized LOC100808366%2C transcript variant X5 && Q94CH6.1 RecName: Full=GDSL esterase/lipase EXL3; AltName: Full=Family II extracellular lipase 3; Short=Family II lipase EXL3; Flags: Precursor && PF12796:Ankyrin repeats (3 copies)|PF13962:Domain of unknown function	-
100782285	195.866	71.2687	1.46145	0.00541903	0.272463	LOC100782285	NC_038249.2	34167659	34169654	-	639	protein_coding	squamosa promoter-binding protein 1 && Q38741.1 RecName: Full=Squamosa promoter-binding protein 1 && PF03110:SBP domain	SBP
100786645	72.1772	26.0305	1.48025	0.00547112	0.274138	LOC100786645	NC_038255.2	44308983	44310381	-	1275	protein_coding	uncharacterized LOC100786645 && - && -	-
100783993	52.9579	19.0456	1.48282	0.00555498	0.275588	LOC100783993	NC_038246.2	49886017	49888177	+	861	protein_coding	uncharacterized LOC100783993%2C transcript variant X2 && - && PF00403:Heavy-metal-associated domain	HMA
121174288	594.465	284.833	1.06288	0.00555752	0.275588	LOC121174288	NC_038256.2	36438364	36442422	+	2763	lncRNA	uncharacterized LOC121174288 && - && -	-
112999750	62.3524	24.3548	1.3599	0.00556683	0.275588	IF7GT3	NC_038252.2	33870673	33872309	-	1637	protein_coding	isoflavone 7-O-glucosyltransferase UGT3 && A6BM07.1 RecName: Full=Isoflavone 7-O-glucosyltransferase 1; AltName: Full=UDP-glucose:isoflavone 7-O-glucosyltransferase; Flags: Precursor && PF00201:UDP-glucoronosyl and UDP-glucosyl transferase	UDPGT
100787907	48.189	5.61853	3.11397	0.00558599	0.275588	LOC100787907	NC_016090.4	45357379	45360486	-	1849	protein_coding	benzyl alcohol O-benzoyltransferase && Q8GT20.1 RecName: Full=Benzyl alcohol O-benzoyltransferase; AltName: Full=Benzoyl coenzyme A:benzyl alcohol benzoyl transferase && PF02458:Transferase family	-
100809752	94.1666	36.9196	1.35687	0.00562363	0.276072	LOC100809752	NC_038244.2	34378553	34398761	+	4154	protein_coding	ABC transporter B family member 2%2C transcript variant X2 && Q8LPK2.3 RecName: Full=ABC transporter B family member 2; Short=ABC transporter ABCB.2; Short=AtABCB2; AltName: Full=Multidrug resistance protein 2; AltName: Full=P-glycoprotein 2; Flags: Precursor && PF00664:ABC transporter transmembrane region|PF00005:ABC transporter	ABC_membrane
100527824	29.3999	5.28955	2.46537	0.00562682	0.276072	LOC100527824	NC_016089.4	921994	922779	+	786	protein_coding	NPR1 interacting domain-containing protein && - && PF15699:NPR1 interacting	-
100787267	57.0217	18.305	1.64223	0.00565007	0.276509	LOC100787267	NC_038242.2	44969775	44975248	+	1353	protein_coding	dihydroflavonol-4-reductase-like%2C transcript variant X1 && P51110.1 RecName: Full=Dihydroflavonol 4-reductase; Short=DFR; AltName: Full=Dihydrokaempferol 4-reductase; AltName: Full=Flavanone 4-reductase; Short=FNR && PF01370:NAD dependent epimerase/dehydratase family	Epimerase
100819193	14.6566	1.02453	3.85676	0.00567191	0.276863	LOC100819193	NC_038251.2	17915460	17920058	+	1017	protein_coding	uncharacterized LOC100819193%2C transcript variant X1 && P33081.1 RecName: Full=Auxin-induced protein 15A && PF02519:Auxin responsive protein	Auxin_inducible
100791095	83.7112	37.0852	1.17174	0.00568237	0.276863	LOC100791095	NC_016091.4	4972479	4975022	-	1320	protein_coding	chorismate mutase 2%2C transcript variant X1 && Q9S7H4.1 RecName: Full=Chorismate mutase 2; Short=AtCM2; AltName: Full=CM-2 && -	-
100780938	9.77406	0	5.7246	0.00588807	0.281024	LOC100780938	NC_038254.2	47856316	47860926	-	4483	protein_coding	MDIS1-interacting receptor like kinase 2%2C transcript variant X2 && Q8VZG8.3 RecName: Full=MDIS1-interacting receptor like kinase 2; Short=AtMIK2; AltName: Full=Probable LRR receptor-like serine/threonine-protein kinase At4g08850; Flags: Precursor && PF13855:Leucine rich repeat|PF08263:Leucine rich repeat N-terminal domain|PF00069:Protein kinase domain	Pkinase
100792389	34.904	5.78587	2.59653	0.00590752	0.281604	LOC100792389	NC_038242.2	9442490	9446486	+	1835	protein_coding	amino acid permease 3 && Q39134.2 RecName: Full=Amino acid permease 3; AltName: Full=Amino acid transporter AAP3 && PF01490:Transmembrane amino acid transporter protein	Aa_trans
100306152	296.75	124.333	1.2577	0.00596134	0.281732	LOC100306152	NC_016091.4	43031040	43033600	-	1038	protein_coding	response regulator ARR6-like && Q9ZWS6.2 RecName: Full=Two-component response regulator ARR6 && PF00072:Response regulator receiver domain	Response_reg
100794969	10.6794	0.360882	4.89609	0.00604201	0.282771	LOC100794969	NC_038248.2	41155825	41158269	+	1942	pseudogene	- && Q40316.1 RecName: Full=Vestitone reductase && -	-
100794980	53.1222	19.4765	1.44753	0.00607838	0.282771	LOC100794980	NC_038256.2	45488183	45490002	-	1269	protein_coding	F-box protein PP2-B10-like && Q9ZVQ6.1 RecName: Full=F-box protein PP2-B10; AltName: Full=Protein PHLOEM PROTEIN 2-LIKE B10; Short=AtPP2-B10 && PF14299:Phloem protein 2	-
100805160	140.057	36.6889	1.93912	0.00608066	0.282771	FCL2	NC_038245.2	40653229	40657874	-	1102	protein_coding	homeobox protein knotted-1-like%2C transcript variant X1 && O04134.1 RecName: Full=Homeobox protein knotted-1-like 1; AltName: Full=KNAP1 && PF03791:KNOX2 domain|PF03790:KNOX1 domain	KNOX2
100792621	28.6229	6.06896	2.24034	0.00610065	0.282771	LOC100792621	NC_038253.2	39001238	39006487	+	875	protein_coding	uncharacterized LOC100792621 && Q9M2Y0.2 RecName: Full=Phytosulfokines 3; Short=AtPSK3; Contains: RecName: Full=Phytosulfokine-alpha; Short=PSK-alpha; Short=Phytosulfokine-a; Contains: RecName: Full=Phytosulfokine-beta; Short=PSK-beta; Short=Phytosulfokine-b; Flags: Precursor && PF06404:Phytosulfokine precursor protein (PSK)	-
100500480	57.8584	13.775	2.07778	0.00612317	0.28343	LOC100500480	NC_038249.2	39277051	39277821	-	771	protein_coding	uncharacterized LOC100500480 && - && -	-
102667809	43.1838	15.4761	1.48607	0.00612957	0.28343	LOC102667809	NC_038246.2	45929535	45932795	+	3076	protein_coding	receptor-like protein EIX2 && - && PF13855:Leucine rich repeat|PF08263:Leucine rich repeat N-terminal domain	LRRNT_2
100798709	24.6457	2.84816	3.14834	0.00616767	0.284509	LOC100798709	NC_038249.2	29059617	29061921	+	2305	protein_coding	polyphenol oxidase A1%2C chloroplastic && P43309.1 RecName: Full=Polyphenol oxidase, chloroplastic; Short=PPO; AltName: Full=Catechol oxidase; Flags: Precursor && PF12143:Protein of unknown function (DUF_B2219)|PF00264:Common central domain of tyrosinase|PF12142:Polyphenol oxidase middle domain	-
100777836	30.5203	7.55138	2.02995	0.00618644	0.285035	LOC100777836	NC_038250.2	1097717	1104060	+	5139	protein_coding	ABC transporter C family member 3 && Q9LK64.1 RecName: Full=ABC transporter C family member 3; Short=ABC transporter ABCC.3; Short=AtABCC3; AltName: Full=ATP-energized glutathione S-conjugate pump 3; AltName: Full=Glutathione S-conjugate-transporting ATPase 3; AltName: Full=Multidrug resistance-associated protein 3 && PF00005:ABC transporter|PF00664:ABC transporter transmembrane region	ABC_tran
100775587	9.0061	0	5.60867	0.00620064	0.285348	LOC100775587	NC_016089.4	2309468	2314882	-	5189	protein_coding	putative disease resistance protein RGA3%2C transcript variant X2 && Q7XA42.2 RecName: Full=Putative disease resistance protein RGA1; AltName: Full=RGA3-blb && PF00931:NB-ARC domain	NB-ARC
100786607	160.427	66.0805	1.28295	0.00630856	0.288547	LOC100786607	NC_038253.2	5134788	5139026	+	2605	protein_coding	probable 1-deoxy-D-xylulose-5-phosphate synthase 2%2C chloroplastic && Q6YU51.1 RecName: Full=Probable 1-deoxy-D-xylulose-5-phosphate synthase 2, chloroplastic; Short=1-deoxyxylulose-5-phosphate synthase; Short=DXP synthase; Short=DXPS; Flags: Precursor && PF13292:1-deoxy-D-xylulose-5-phosphate synthase|PF02779:Transketolase, pyrimidine binding domain|PF02780:Transketolase, C-terminal domain	-
100305440	25.5601	4.85834	2.41746	0.00631229	0.288547	LOC100305440	NC_038254.2	3088248	3092468	-	1770	protein_coding	protein kinase%2C transcript variant X1 && P46573.2 RecName: Full=Protein kinase APK1B, chloroplastic; Flags: Precursor && PF07714:Protein tyrosine kinase	Pkinase_Tyr
100306535	56.8483	21.1138	1.43661	0.00631776	0.288547	LOC100306535	NC_038246.2	1221992	1223184	+	978	protein_coding	uncharacterized LOC100306535%2C transcript variant X1 && - && PF00582:Universal stress protein family	Usp
100127387	46.1779	16.365	1.49412	0.00632252	0.288547	WRKY43	NC_016090.4	46325198	46328083	-	1807	protein_coding	WRKY transcription factor 43 && Q9SUP6.1 RecName: Full=Probable WRKY transcription factor 53; AltName: Full=WRKY DNA-binding protein 53 && PF03106:WRKY DNA -binding domain	WRKY
100801859	77.6126	34.1802	1.18687	0.00645833	0.292211	LOC100801859	NC_038255.2	34262048	34266242	+	1945	protein_coding	ACT domain-containing protein ACR6%2C transcript variant X1 && Q9SGA0.1 RecName: Full=ACT domain-containing protein ACR6; AltName: Full=Protein ACT DOMAIN REPEATS 6 && PF01842:ACT domain	ACT
100812388	62.5855	25.6936	1.28184	0.00648908	0.292545	LOC100812388	NC_038241.2	4373168	4376806	+	1624	protein_coding	SNF1-related protein kinase regulatory subunit gamma-1%2C transcript variant X3 && Q8LBB2.2 RecName: Full=SNF1-related protein kinase regulatory subunit gamma-1; Short=AKIN subunit gamma-1; Short=AKING1; Short=AKINgamma1; AltName: Full=CBS domain-containing protein CBSCBS1 && PF00571:CBS domain	CBS
100815433	149.891	63.5774	1.24111	0.00654156	0.293249	BZIP8	NC_038249.2	38649064	38653117	-	1965	protein_coding	bZIP transcription factor 8%2C transcript variant X2 && F4IN23.1 RecName: Full=Basic leucine zipper 34; Short=AtbZIP34; Short=bZIP protein 34 && PF07716:Basic region leucine zipper	bZIP_2
100819676	62.4301	9.79469	2.68334	0.00658403	0.293654	LOC100819676	NC_038248.2	9234466	9238634	-	2397	protein_coding	indole-3-acetic acid-amido synthetase GH3.6 && Q9LSQ4.1 RecName: Full=Indole-3-acetic acid-amido synthetase GH3.6; AltName: Full=Auxin-responsive GH3-like protein 6; Short=AtGH3-6; AltName: Full=Protein DWARF IN LIGHT 1; Short=DFL-1 && PF03321:GH3 auxin-responsive promoter	-
100796640	44.0891	13.2595	1.74373	0.00666729	0.295395	LOC100796640	NC_038244.2	5492415	5497951	-	2550	protein_coding	metacaspase-1%2C transcript variant X6 && Q7XJE6.1 RecName: Full=Metacaspase-1; Short=AtMC1; AltName: Full=Metacaspase 1b; Short=AtMCP1b; AltName: Full=Protein LSD ONE LIKE 3 && PF00656:Caspase domain	Peptidase_C14
100305588	529.639	258.413	1.03537	0.00668508	0.295646	LOC100305588	NC_038242.2	9826761	9828015	-	875	protein_coding	putative plantacyanin && P00303.1 RecName: Full=Basic blue protein; AltName: Full=CBP; AltName: Full=Cusacyanin; AltName: Full=Plantacyanin && PF02298:Plastocyanin-like domain	Cu_bind_like
100779704	108.919	51.5109	1.08045	0.00673989	0.296519	LOC100779704	NC_038254.2	4695128	4696962	+	840	protein_coding	polygalacturonase && Q1PEY6.1 RecName: Full=EPIDERMAL PATTERNING FACTOR-like protein 6; Short=EPF-like protein 6; Contains: RecName: Full=CHALLAH; Flags: Precursor && -	-
100305511	745.755	362.91	1.03988	0.00676192	0.296663	LOC100305511	NC_038244.2	45321503	45322256	+	754	protein_coding	alpha-amylase inhibitor/lipid transfer/seed storage family protein && - && PF14368:Probable lipid transfer	-
100500404	228.499	79.5479	1.52532	0.00677521	0.296908	LOC100500404	NC_016090.4	43791043	43792061	-	1019	lncRNA	uncharacterized LOC100500404 && - && -	-
100810094	460.578	201.134	1.19671	0.00679706	0.296998	LOC100810094	NC_038242.2	8128315	8132256	-	3193	protein_coding	uncharacterized LOC100810094 && - && PF13855:Leucine rich repeat	-
100779101	33.2813	7.89305	2.08623	0.00685405	0.298167	LOC100779101	NC_038251.2	18673128	18674138	-	819	protein_coding	uncharacterized LOC100779101 && - && -	-
100301882	11.9045	0.663653	4.16056	0.00687325	0.298167	LOC100301882	NC_038241.2	38823211	38824193	+	983	protein_coding	protein P21-like && P25096.1 RecName: Full=Protein P21 && PF00314:Thaumatin family	Thaumatin
100808896	140.225	26.2003	2.42629	0.00691095	0.299118	LOC100808896	NC_038245.2	4686012	4695222	-	2491	protein_coding	uncharacterized LOC100808896%2C transcript variant X5 && - && PF12796:Ankyrin repeats (3 copies)|PF13962:Domain of unknown function	-
100790242	12.2063	1.00509	3.60878	0.00693659	0.299891	LOC100790242	NC_038248.2	5039013	5040110	-	1098	protein_coding	fasciclin-like arabinogalactan protein 11 && Q8LEJ6.2 RecName: Full=Fasciclin-like arabinogalactan protein 11; Flags: Precursor && PF02469:Fasciclin domain	-
100776693	47.6361	13.6203	1.81037	0.00696225	0.300335	LOC100776693	NC_038255.2	41835823	41844227	-	3476	protein_coding	CSC1-like protein At4g02900%2C transcript variant X2 && Q9SY14.1 RecName: Full=CSC1-like protein At4g02900 && PF13967:Late exocytosis, associated with Golgi transport|PF02714:Calcium-dependent channel, 7TM region, putative phosphate|PF14703:Cytosolic domain of 10TM putative phosphate transporter	-
100793168	20.9196	2.44861	3.12022	0.00700116	0.301331	LOC100793168	NC_016089.4	2964137	2967572	-	1356	protein_coding	WAT1-related protein At3g28050%2C transcript variant X1 && Q94JU2.1 RecName: Full=WAT1-related protein At3g28050 && PF00892:EamA-like transporter family	DUF6
778078	152.479	66.4841	1.20211	0.00701744	0.301359	LOC778078	NC_038255.2	2463754	2465892	+	1679	protein_coding	myb-related protein 306 && P81392.1 RecName: Full=Myb-related protein 306 && PF00249:Myb-like DNA-binding domain	Myb_DNA-binding
100781965	60.8255	25.0105	1.28006	0.00707836	0.301803	LOC100781965	NC_038244.2	42047641	42051188	+	1651	protein_coding	cytochrome b561 domain-containing protein At2g30890 && O80854.1 RecName: Full=Cytochrome b561 domain-containing protein At2g30890; AltName: Full=Protein b561A.tha12; Flags: Precursor && PF03188:Eukaryotic cytochrome b561	Cytochrom_B561
100781946	33.0483	9.6511	1.77189	0.0071038	0.301803	LOC100781946	NC_038243.2	33237250	33242460	+	1476	protein_coding	codeine O-demethylase && D4N502.1 RecName: Full=Codeine O-demethylase && PF14226:non-haem dioxygenase in morphine synthesis N-terminal|PF03171:2OG-Fe(II) oxygenase superfamily	2OG-FeII_Oxy
102662162	86.1795	32.7939	1.39501	0.00712645	0.301803	LOC102662162	NC_016090.4	6237046	6252092	+	8044	protein_coding	uncharacterized LOC102662162%2C transcript variant X2 && Q9FX32.1 RecName: Full=Sucrose synthase 6; Short=AtSUS6; AltName: Full=Sucrose-UDP glucosyltransferase 6 && -	-
121173609	87.9812	23.9493	1.88486	0.00712792	0.301803	LOC121173609	NC_038251.2	5423794	5425889	+	1250	lncRNA	uncharacterized LOC121173609 && - && -	-
547845	165.151	45.8008	1.85603	0.00713774	0.301803	LOC547845	NC_038245.2	39354621	39360829	-	1802	protein_coding	alpha galactosidase%2C transcript variant X1 && P14749.1 RecName: Full=Alpha-galactosidase; AltName: Full=Alpha-D-galactoside galactohydrolase; AltName: Full=Melibiase; Flags: Precursor && PF16499:Alpha galactosidase A	-
732618	333.462	153.735	1.11723	0.00718557	0.301988	LOC732618	NC_038242.2	16656429	16658841	-	1547	protein_coding	HDZip I protein && A2X980.1 RecName: Full=Homeobox-leucine zipper protein HOX16; AltName: Full=HD-ZIP protein HOX16; AltName: Full=Homeodomain transcription factor HOX16; AltName: Full=OsHox16 && PF00046:Homeobox domain|PF02183:Homeobox associated leucine zipper	HALZ
100797869	45.8761	15.7397	1.54129	0.00719648	0.301988	LOC100797869	NC_038243.2	6973204	6987554	+	8159	protein_coding	uncharacterized LOC100797869%2C transcript variant X2 && O22727.1 RecName: Full=Probable disease resistance protein At1g61190 && PF00931:NB-ARC domain	NB-ARC
100305421	87.524	42.6139	1.04031	0.00721394	0.302208	LOC100305421	NC_038248.2	9347935	9350424	+	2490	protein_coding	S-locus lectin protein kinase family protein && O64477.1 RecName: Full=G-type lectin S-receptor-like serine/threonine-protein kinase At2g19130; Flags: Precursor && PF00069:Protein kinase domain|PF08276:PAN-like domain|PF00954:S-locus glycoprotein domain|PF01453:D-mannose binding lectin	Pkinase
100101839	30.5203	5.56088	2.47557	0.00722876	0.302353	NRT1-2	NC_038253.2	7573870	7577298	-	2243	protein_coding	nitrate transporter NRT1-2 && Q944G5.3 RecName: Full=Protein NRT1/ PTR FAMILY 2.10; Short=AtNPF2.10; AltName: Full=Protein GLUCOSINOLATE TRANSPORTER-1 && PF00854:POT family	-
100785568	192.137	86.189	1.16018	0.00727639	0.303178	LOC100785568	NC_016089.4	40673145	40677221	-	2351	protein_coding	reticulon-like protein B21 && Q56X72.2 RecName: Full=Reticulon-like protein B21; Short=AtRTNLB21 && PF02453:Reticulon	-
100808212	218.74	104.902	1.06331	0.00731584	0.304345	LOC100808212	NC_016090.4	40187829	40190793	+	1930	protein_coding	APETALA2-like protein 3 && P47927.1 RecName: Full=Floral homeotic protein APETALA 2 && PF00847:AP2 domain	AP2
100815943	52.8025	16.771	1.66338	0.00751229	0.308524	LOC100815943	NC_038256.2	40390340	40395141	+	1317	protein_coding	fructose-1%2C6-bisphosphatase && P46276.1 RecName: Full=Fructose-1,6-bisphosphatase, cytosolic; Short=FBPase; AltName: Full=CY-F1; AltName: Full=D-fructose-1,6-bisphosphate 1-phosphohydrolase && PF00316:Fructose-1-6-bisphosphatase	-
100305939	66.485	26.9119	1.30446	0.00756354	0.309253	LOC100305939	NC_038247.2	345579	347479	-	853	protein_coding	putative cupredoxin superfamily protein && P80728.1 RecName: Full=Mavicyanin && PF02298:Plastocyanin-like domain	Cu_bind_like
100527447	26.2683	3.65924	2.83796	0.00764018	0.309693	LOC100527447	NC_038252.2	37431707	37433943	-	1088	protein_coding	disease-resistance protein && F4I594.1 RecName: Full=Disease resistance protein RML1A; AltName: Full=Protein RESISTANCE TO LEPTOSPHAERIA MACULANS 1A && PF01582:TIR domain|PF13499:EF-hand domain pair	TIR
100305921	109.006	32.6033	1.74665	0.0076526	0.309693	LOC100305921	NC_038251.2	11594097	11594699	-	603	protein_coding	uncharacterized LOC100305921 && - && -	-
100796322	70.6683	19.2384	1.88326	0.00765318	0.309693	LOC100796322	NC_038249.2	40915879	40919716	-	1981	protein_coding	serine carboxypeptidase-like 51 && Q67Y83.2 RecName: Full=Serine carboxypeptidase-like 51; Flags: Precursor && PF00450:Serine carboxypeptidase	Peptidase_S10
547531	680.469	273.039	1.31798	0.00771604	0.311582	SODB2	NC_038246.2	42650314	42654610	-	1100	protein_coding	iron-superoxide dismutase && P28759.1 RecName: Full=Superoxide dismutase [Fe], chloroplastic; Flags: Precursor && PF02777:Iron/manganese superoxide dismutases, C-terminal domain|PF00081:Iron/manganese superoxide dismutases, alpha-hairpin domain	-
100812758	106.002	49.822	1.0905	0.0077707	0.312139	LOC100812758	NC_038242.2	43157154	43162029	-	3840	protein_coding	disease resistance protein RUN1 && Q40392.1 RecName: Full=TMV resistance protein N && PF07725:Leucine Rich Repeat|PF00931:NB-ARC domain|PF01582:TIR domain	TIR
100807451	351.76	167.939	1.06889	0.00784961	0.312139	LOC100807451	NC_038252.2	32959364	32964581	-	1757	protein_coding	fructose-1%2C6-bisphosphatase%2C cytosolic%2C transcript variant X2 && A2WXB2.2 RecName: Full=Fructose-1,6-bisphosphatase, cytosolic; Short=FBPase; AltName: Full=D-fructose-1,6-bisphosphate 1-phosphohydrolase >Q0JHF8.2 RecName: Full=Fructose-1,6-bisphosphatase, cytosolic; Short=FBPase; AltName: Full=D-fructose-1,6-bisphosphate 1-phosphohydrolase && PF00316:Fructose-1-6-bisphosphatase	-
100808271	703.692	318.359	1.14524	0.00786915	0.312139	LOC100808271	NC_038241.2	38290785	38296686	+	3334	protein_coding	respiratory burst oxidase homolog protein C && Q2HXL0.2 RecName: Full=Respiratory burst oxidase homolog protein C; AltName: Full=NADPH oxidase RBOHC; AltName: Full=StRBOHC && PF08022:FAD-binding domain|PF01794:Ferric reductase like transmembrane component|PF08030:Ferric reductase NAD binding domain|PF08414:Respiratory burst NADPH oxidase	FAD_binding_8
novel.352	66.2249	31.1894	1.08567	0.00787619	0.312139	-	NC_038253.2	40587316	40589053	+	650	-	- && - && -	-
100794112	96.1236	42.961	1.16732	0.00789888	0.312139	LOC100794112	NC_038242.2	43977119	43981752	+	3652	protein_coding	G-type lectin S-receptor-like serine/threonine-protein kinase At4g27290%2C transcript variant X1 && O81832.4 RecName: Full=G-type lectin S-receptor-like serine/threonine-protein kinase At4g27290; Flags: Precursor && PF08276:PAN-like domain|PF07714:Protein tyrosine kinase|PF00954:S-locus glycoprotein domain|PF01453:D-mannose binding lectin|PF11883:Domain of unknown function (DUF3403)	Pkinase_Tyr
100783685	23.9465	4.11735	2.55967	0.0079049	0.312139	LOC100783685	NC_038256.2	39733049	39736938	-	1987	protein_coding	oxalate--CoA ligase-like && Q9SMT7.1 RecName: Full=Oxalate--CoA ligase; AltName: Full=4-coumarate--CoA ligase isoform 8; Short=At4CL8; AltName: Full=4-coumarate--CoA ligase-like 10; AltName: Full=Acyl-activating enzyme 3; AltName: Full=Adenosine monophosphate binding protein 3; Short=AtMPBP3; AltName: Full=Oxalyl-CoA synthetase && PF00501:AMP-binding enzyme|PF13193:AMP-binding enzyme C-terminal d…	AMP-binding
100810834	39.0095	11.4944	1.76477	0.0079174	0.312139	LOC100810834	NC_038253.2	8982743	8985364	+	2005	protein_coding	equilibrative nucleotide transporter 8 && Q84XI3.1 RecName: Full=Equilibrative nucleotide transporter 8; Short=AtENT8; AltName: Full=Nucleoside transporter ENT8 && PF01733:Nucleoside transporter	-
novel.176	294.327	26.7468	3.46275	0.00795717	0.312139	-	NC_038244.2	44965590	44966804	-	520	-	- && - && -	-
100500019	71.3495	28.6263	1.32382	0.00796455	0.312139	LOC100500019	NC_038251.2	4834828	4836373	-	1117	protein_coding	ribonuclease activity regulator protein RraA-like && Q9FH13.1 RecName: Full=Putative 4-hydroxy-4-methyl-2-oxoglutarate aldolase 3; Short=HMG aldolase 3; AltName: Full=Oxaloacetate decarboxylase; Short=OAA decarboxylase; AltName: Full=Regulator of ribonuclease activity homolog 3; AltName: Full=RraA-like protein 3 && PF03737:Demethylmenaquinone methyltransferase	-
100798421	68.8306	31.6351	1.12453	0.0079837	0.312315	LOC100798421	NC_038252.2	29651437	29668552	-	4803	protein_coding	disease resistance protein RUN1%2C transcript variant X3 && Q40392.1 RecName: Full=TMV resistance protein N && -	-
100814789	26.6208	3.53126	2.94364	0.00798525	0.312315	LOC100814789	NC_038253.2	5370497	5371671	-	881	protein_coding	transcription factor IBH1-like 1 && - && -	-
100782155	452.22	225.376	1.00549	0.00802408	0.313199	PIP2-10	NC_038252.2	31706501	31709981	-	1253	protein_coding	aquaporin PIP2-10 && P43287.2 RecName: Full=Aquaporin PIP2-2; AltName: Full=Plasma membrane intrinsic protein 2-2; Short=AtPIP2;2; AltName: Full=Plasma membrane intrinsic protein 2b; Short=PIP2b; AltName: Full=TMP2b; Contains: RecName: Full=Aquaporin PIP2-2, N-terminally processed && PF00230:Major intrinsic protein	-
novel.400	78.2071	17.2366	2.19238	0.00812271	0.315434	-	NC_038255.2	40672041	40676321	-	652	-	- && - && -	-
100784802	28.079	4.91645	2.538	0.00813895	0.315434	LOC100784802	NC_038243.2	2431836	2434419	-	1848	protein_coding	uncharacterized LOC100784802%2C transcript variant X2 && - && PF14559:Tetratricopeptide repeat	-
100807396	58.8324	25.6235	1.20335	0.00819721	0.316751	LOC100807396	NC_038242.2	4503601	4508292	-	1848	protein_coding	probable protein phosphatase 2C 59-like%2C transcript variant X1 && Q8RXV3.1 RecName: Full=Probable protein phosphatase 2C 59; Short=AtPP2C59; AltName: Full=HopW1-1-interacting protein 2; AltName: Full=Protein phosphatase 2C WIN2; Short=PP2C WIN2 && PF00481:Protein phosphatase 2C	PP2C
100806124	47.3671	6.05743	2.98725	0.00823709	0.317021	TPS15	NC_038248.2	37305109	37310153	+	1944	protein_coding	terpene synthase 15 && B9RHP7.1 RecName: Full=Probable terpene synthase 11; Short=RcSeTPS11 && PF03936:Terpene synthase family, metal binding domain|PF01397:Terpene synthase, N-terminal domain	-
100801833	141.806	41.044	1.79125	0.00829347	0.3171	SEOG	NC_038246.2	41983656	41987953	+	2010	protein_coding	sieve element occlusion g && Q9SS87.1 RecName: Full=Protein SIEVE ELEMENT OCCLUSION B; Short=AtSEOb; AltName: Full=Protein SIEVE ELEMENT OCCLUSION-RELATED 1; Short=AtSEOR1 && PF14577:Sieve element occlusion C-terminus|PF14576:Sieve element occlusion N-terminus	-
100783197	9.31688	0	5.65514	0.00829389	0.3171	LOC100783197	NC_038249.2	12830697	12833409	-	1438	protein_coding	metacaspase-3 && Q9FMG1.1 RecName: Full=Metacaspase-3; Short=AtMC3; AltName: Full=Metacaspase 1a; Short=AtMCP1a && PF00656:Caspase domain	Peptidase_C14
novel.75	23.4296	1.80441	3.74176	0.00829669	0.3171	-	NC_016091.4	14732768	14735046	-	845	-	- && Q8BKC5.3 RecName: Full=Importin-5; Short=Imp5; AltName: Full=Importin subunit beta-3; AltName: Full=Karyopherin beta-3; AltName: Full=Ran-binding protein 5; Short=RanBP5 && -	-
102665956	15.804	1.72685	3.21524	0.00834392	0.318274	LOC102665956	NC_038247.2	35295595	35298511	-	1895	protein_coding	uncharacterized LOC102665956%2C transcript variant X2 && - && -	-
732634	393.286	139.697	1.49173	0.00836338	0.318386	INR2	NC_038242.2	8764981	8769560	+	3032	protein_coding	inducible nitrate reductase 2 && P39870.1 RecName: Full=Inducible nitrate reductase [NADH] 2; Short=NR && PF00173:Cytochrome b5-like Heme/Steroid binding domain|PF00175:Oxidoreductase NAD-binding domain|PF00174:Oxidoreductase molybdopterin binding domain|PF03404:Mo-co oxidoreductase dimerisation domain|PF00970:Oxidoreductase FAD-binding domain	FAD_binding_6
100812617	133.03	56.4418	1.24053	0.00845109	0.318475	LOC100812617	NC_038251.2	1133406	1138680	+	2215	protein_coding	probable sulfate transporter 3.4 && Q9LW86.1 RecName: Full=Probable sulfate transporter 3.4 && PF00916:Sulfate permease family|PF01740:STAS domain	Sulfate_transp
100814233	23.3699	1.44353	4.05972	0.00845654	0.318475	LOC100814233	NC_038252.2	29324289	29333109	-	1116	protein_coding	S-adenosyl-L-methionine:benzoic acid/salicylic acid carboxyl methyltransferase 3 && Q9SPV4.1 RecName: Full=Salicylate carboxymethyltransferase; AltName: Full=S-adenosyl-L-methionine:salicylate acid carboxylmethyltransferase; Short=CbSAMT; AltName: Full=Salicylate O-methyltransferase && PF03492:SAM dependent carboxyl methyltransferase	-
100781015	57.4879	14.2336	2.02251	0.00854464	0.318505	LOC100781015	NC_038242.2	3147931	3149296	-	908	protein_coding	WUSCHEL-related homeobox 4-like && Q6X7J9.1 RecName: Full=WUSCHEL-related homeobox 4 && PF00046:Homeobox domain	Homeobox
100797919	95.2453	32.4676	1.55897	0.00861223	0.319963	LOC100797919	NC_016089.4	27673521	27675871	-	1662	protein_coding	MATH domain and coiled-coil domain-containing protein At3g58270 && - && PF00917:MATH domain	MATH
100500383	15.4155	1.42408	3.48334	0.00862307	0.320058	LOC100500383	NC_016091.4	19957024	19957662	-	413	protein_coding	uncharacterized LOC100500383 && - && -	-
112999303	54.8135	19.6633	1.47455	0.00863703	0.320236	LOC112999303	NC_038250.2	2389665	2390015	-	232	lncRNA	uncharacterized LOC112999303 && - && -	-
100778934	153.931	66.7837	1.20845	0.00870234	0.320236	LOC100778934	NC_038252.2	515940	520708	-	4000	protein_coding	disease resistance protein RPV1%2C transcript variant X1 && F4I594.1 RecName: Full=Disease resistance protein RML1A; AltName: Full=Protein RESISTANCE TO LEPTOSPHAERIA MACULANS 1A && PF01582:TIR domain|PF00931:NB-ARC domain	TIR
100818765	134.049	36.6702	1.87502	0.00871294	0.320236	LOC100818765	NC_016091.4	47005761	47012148	+	2095	protein_coding	lipase-like PAD4 && Q9S745.1 RecName: Full=Lipase-like PAD4; AltName: Full=Protein ENHANCED DISEASE SUSCEPTIBILITY 9; AltName: Full=Protein PHYTOALEXIN DEFICIENT 4; Short=AtPAD4 && PF01764:Lipase (class 3)	Lipase_3
100776319	164.145	65.7074	1.3249	0.00874135	0.320236	LOC100776319	NC_038246.2	45398343	45402744	-	2637	protein_coding	UDP-rhamnose/UDP-galactose transporter 6%2C transcript variant X3 && Q9SRE4.1 RecName: Full=UDP-galactose transporter 2; Short=At-UDP-GalT2 && PF03151:Triose-phosphate Transporter family	-
106798398	258.494	113.828	1.18522	0.00878732	0.320236	LOC106798398	NC_016088.4	40534593	40536646	-	2054	protein_coding	UPF0481 protein At3g47200 && - && PF03140:Plant protein of unknown function	-
100305914	49.9817	9.11159	2.46951	0.00879814	0.320236	LOC100305914	NC_038255.2	7479196	7482503	+	1006	protein_coding	unknown LOC100305914 && Q8LFP9.1 RecName: Full=Protein ABA DEFICIENT 4, chloroplastic; Flags: Precursor && PF14108:Domain of unknown function (DUF4281)	-
102665796	30.8221	7.12516	2.10072	0.00881349	0.320236	LOC102665796	NC_038249.2	10751867	10754542	+	2427	protein_coding	uncharacterized LOC102665796 && Q9LNG5.1 RecName: Full=Serine/threonine-protein phosphatase 7 long form homolog && -	-
100815509	8.31584	0	5.49579	0.00882818	0.320236	LOC100815509	NC_038253.2	1741085	1741868	+	784	protein_coding	monothiol glutaredoxin-S2 && Q8L8Z8.1 RecName: Full=Monothiol glutaredoxin-S2; Short=AtGrxS2; AltName: Full=Protein ROXY 10 && PF00462:Glutaredoxin	-
100807447	46.0315	12.0875	1.93818	0.00885606	0.320236	LOC100807447	NC_038244.2	17977002	17977854	-	758	protein_coding	uncharacterized LOC100807447 && - && -	-
102662845	124.257	55.1263	1.17517	0.00886038	0.320236	LOC102662845	NC_038253.2	38187423	38188360	+	938	pseudogene	- && Q8L9S3.2 RecName: Full=Glutaredoxin-C6; Short=AtGrxC6; AltName: Full=Protein ROXY 21 && PF00462:Glutaredoxin	-
100788866	34.7306	10.0312	1.78944	0.00896822	0.323225	LOC100788866	NC_038250.2	47319719	47322141	+	2423	protein_coding	exocyst complex component EXO70B1 && Q9FGH9.1 RecName: Full=Exocyst complex component EXO70B1; Short=AtExo70b1; AltName: Full=Exocyst subunit Exo70 family protein B1 && PF03081:Exo70 exocyst complex subunit	Exo70
100777709	185.384	87.3759	1.08734	0.00898632	0.323334	LOC100777709	NC_038253.2	40244689	40249292	+	2590	protein_coding	B3 domain-containing protein REM16 && Q8RYD1.1 RecName: Full=B3 domain-containing protein REM16; AltName: Full=Auxin response factor 36; AltName: Full=Protein REPRODUCTIVE MERISTEM 16 && -	-
100786860	54.5265	18.3754	1.57432	0.00900076	0.323491	LOC100786860	NC_038247.2	10236655	10238915	-	1659	protein_coding	UDP-glucose iridoid glucosyltransferase && U3UA11.1 RecName: Full=UDP-glucose iridoid glucosyltransferase; AltName: Full=UDP-glucose glucosyltransferase 7; Short=CrUGT7; AltName: Full=UDP-glycosyltransferase 76A2 && PF00201:UDP-glucoronosyl and UDP-glucosyl transferase	UDPGT
100305926	172.469	83.1475	1.05569	0.00901317	0.323494	LOC100305926	NC_038244.2	40076995	40078496	+	877	protein_coding	uncharacterized LOC100305926 && O82798.1 RecName: Full=Two-component response regulator ARR4; AltName: Full=Response regulator 1 && PF00072:Response regulator receiver domain	Response_reg
100797988	68.7439	32.582	1.0813	0.00904583	0.324204	LOC100797988	NC_038256.2	47030053	47035150	+	3864	protein_coding	uncharacterized LOC100797988 && - && PF14309:Domain of unknown function (DUF4378)|PF14383:DUF761-associated sequence motif	-
100526876	14.3458	1.40463	3.39102	0.00906968	0.324415	LOC100526876	NC_016089.4	340218	343870	+	1088	protein_coding	uncharacterized LOC100526876%2C transcript variant X1 && - && -	-
100787124	106.095	31.9593	1.73906	0.00908143	0.324415	LOC100787124	NC_038252.2	981782	983640	-	1159	protein_coding	dormancy-associated protein homolog 3%2C transcript variant X3 && F4HV65.1 RecName: Full=Dormancy-associated protein homolog 4; AltName: Full=DRM1 homolog 4 && PF05564:Dormancy/auxin associated protein	-
100818868	118.744	46.9569	1.34296	0.00909448	0.324415	LOC100818868	NC_038253.2	1229348	1230815	-	1468	protein_coding	aspartyl protease-like protein && - && PF14543:Xylanase inhibitor N-terminal|PF14541:Xylanase inhibitor C-terminal	-
547561	119.329	53.2337	1.17016	0.00913558	0.325004	LOC547561	NC_038252.2	29621437	29624556	+	1480	protein_coding	resistance protein LM12 && Q40392.1 RecName: Full=TMV resistance protein N && PF01582:TIR domain|PF00931:NB-ARC domain	TIR
100812834	49.7576	16.7518	1.57824	0.00935442	0.328865	LOC100812834	NC_038253.2	10215840	10217232	-	1393	protein_coding	uncharacterized LOC100812834 && - && -	-
100306414	107.039	40.5124	1.40141	0.00940925	0.328865	LOC100306414	NC_038246.2	952947	953729	+	783	protein_coding	putative NIM1-interacting family protein && - && PF15699:NPR1 interacting	-
100807298	179.587	60.748	1.56756	0.00941463	0.328865	LOC100807298	NC_016089.4	14534345	14536108	-	1243	protein_coding	gibberellin 20 oxidase 1-like && D4N502.1 RecName: Full=Codeine O-demethylase && PF14226:non-haem dioxygenase in morphine synthesis N-terminal|PF03171:2OG-Fe(II) oxygenase superfamily	2OG-FeII_Oxy
100812206	17.9435	2.65438	2.74815	0.0094194	0.328865	LOC100812206	NC_038249.2	27476988	27480154	+	2561	protein_coding	equilibrative nucleotide transporter 8 && Q84XI3.1 RecName: Full=Equilibrative nucleotide transporter 8; Short=AtENT8; AltName: Full=Nucleoside transporter ENT8 && PF01733:Nucleoside transporter	-
100788451	33.6608	9.12358	1.88693	0.00942066	0.328865	LOC100788451	NC_038247.2	15750634	15754404	+	1631	protein_coding	zinc finger protein WIP3%2C transcript variant X2 && Q9SGD1.1 RecName: Full=Zinc finger protein WIP3; AltName: Full=WIP-domain protein 3; Short=AtWIP3 && -	-
100798943	53.5974	15.5539	1.78593	0.00942555	0.328865	LOC100798943	NC_038244.2	38028823	38030558	-	1410	lncRNA	uncharacterized LOC100798943 && - && -	-
100818341	124.343	32.9139	1.92323	0.009432	0.328865	LOC100818341	NC_016089.4	42319980	42322226	+	1292	protein_coding	transcription factor bHLH93 && Q9LSL1.1 RecName: Full=Transcription factor bHLH93; AltName: Full=Basic helix-loop-helix protein 93; Short=AtbHLH93; Short=bHLH 93; AltName: Full=Transcription factor EN 47; AltName: Full=bHLH transcription factor bHLH093 && PF00010:Helix-loop-helix DNA-binding domain	HLH
100810811	83.5558	41.8019	1.00277	0.00947377	0.329141	LOC100810811	NC_038244.2	41328206	41333333	-	4207	protein_coding	TMV resistance protein N && Q40392.1 RecName: Full=TMV resistance protein N && PF13966:zinc-binding in reverse transcriptase|PF00931:NB-ARC domain|PF01582:TIR domain	TIR
100800095	110.721	46.6195	1.25035	0.00952837	0.329982	LOC100800095	NC_016091.4	3571731	3572991	-	1261	protein_coding	zinc finger protein ZAT10 && O22533.1 RecName: Full=Zinc finger protein ZAT6; AltName: Full=COLD INDUCED ZINC FINGER PROTEIN 2 && PF13912:C2H2-type zinc finger	-
100819833	15.9504	1.08264	3.93826	0.00952979	0.329982	LOC100819833	NC_038247.2	17671579	17672739	+	1161	protein_coding	fasciclin-like arabinogalactan protein 12 && Q8LEJ6.2 RecName: Full=Fasciclin-like arabinogalactan protein 11; Flags: Precursor && PF02469:Fasciclin domain	-
100802289	18.4784	2.39027	2.95996	0.00954446	0.329982	LOC100802289	NC_038243.2	36507420	36509387	+	1968	protein_coding	polyphenol oxidase A1%2C chloroplastic && P43309.1 RecName: Full=Polyphenol oxidase, chloroplastic; Short=PPO; AltName: Full=Catechol oxidase; Flags: Precursor && PF00264:Common central domain of tyrosinase|PF12143:Protein of unknown function (DUF_B2219)|PF12142:Polyphenol oxidase middle domain	-
100816293	338.303	108.911	1.63671	0.00961911	0.331632	LOC100816293	NC_038241.2	35997095	36000145	-	1419	protein_coding	13S globulin seed storage protein 2-like && P02858.1 RecName: Full=Glycinin G4; Contains: RecName: Full=Glycinin A5 subunit; Contains: RecName: Full=Glycinin A4 subunit; Contains: RecName: Full=Glycinin B3 subunit; Flags: Precursor && PF00190:Cupin	-
100799876	188.017	62.7724	1.58532	0.00962287	0.331632	LOC100799876	NC_038254.2	56290955	56294119	-	1861	protein_coding	proline dehydrogenase 2%2C mitochondrial && P92983.2 RecName: Full=Proline dehydrogenase 1, mitochondrial; AltName: Full=Osmotic stress-induced proline dehydrogenase; AltName: Full=Proline oxidase; AltName: Full=Protein EARLY RESPONSIVE TO DEHYDRATION 5; Flags: Precursor && PF01619:Proline dehydrogenase	-
100805648	31.7454	7.60972	2.07611	0.00980603	0.335248	LOC100805648	NC_038243.2	11706510	11707634	+	1125	protein_coding	ethylene-responsive transcription factor 13 && Q9LW50.1 RecName: Full=Ethylene-responsive transcription factor 2; Short=NsERF2; AltName: Full=Ethylene-responsive element-binding factor 2; Short=EREBP-2 && PF00847:AP2 domain	AP2
100819165	223.837	81.3523	1.46391	0.00991451	0.338058	LOC100819165	NC_038242.2	16218460	16220801	+	1072	protein_coding	two-component response regulator ARR6 && Q9ZWS6.2 RecName: Full=Two-component response regulator ARR6 && PF00072:Response regulator receiver domain	Response_reg
novel.335	25.2493	3.43448	2.8943	0.0102669	0.344221	-	NC_038252.2	33906161	33908103	+	637	-	- && - && -	-
100818762	11.0679	0.663653	4.05353	0.0103421	0.345909	LOC100818762	NC_016091.4	20143055	20144783	+	917	protein_coding	two-component response regulator ARR9-like && O80366.1 RecName: Full=Two-component response regulator ARR9; AltName: Full=Response reactor 4 && PF00072:Response regulator receiver domain	Response_reg
100775898	55.7606	9.53058	2.56321	0.0103679	0.34617	LOC100775898	NC_038244.2	3471800	3475188	+	2092	protein_coding	pectinesterase && O04887.1 RecName: Full=Pectinesterase 2; Short=PE 2; AltName: Full=Pectin methylesterase; Flags: Precursor && PF04043:Plant invertase/pectin methylesterase inhibitor|PF01095:Pectinesterase	-
778029	27.5949	2.77037	3.33551	0.01041	0.346689	LOC778029	NC_016090.4	43990413	43994781	+	1854	protein_coding	endo-1%2C4-beta-mannanase%2C transcript variant X1 && Q6YM50.1 RecName: Full=Mannan endo-1,4-beta-mannosidase 5; AltName: Full=Beta-mannanase 5; AltName: Full=Endo-beta-1,4-mannanase 5; AltName: Full=LeMAN5; Flags: Precursor >Q9FZ03.2 RecName: Full=Mannan endo-1,4-beta-mannosidase 2; AltName: Full=Beta-mannanase 2; AltName: Full=Endo-beta-1,4-mannanase 2; AltName: Full=LeMAN2; Flags: Precursor &&…	-
100787331	50.2328	10.8183	2.22558	0.0104104	0.346689	LOC100787331	NC_038245.2	36965935	36968822	+	1638	protein_coding	1-aminocyclopropane-1-carboxylate oxidase homolog 1 && Q84MB3.1 RecName: Full=1-aminocyclopropane-1-carboxylate oxidase homolog 1 && PF14226:non-haem dioxygenase in morphine synthesis N-terminal|PF03171:2OG-Fe(II) oxygenase superfamily	2OG-FeII_Oxy
100791936	72.2312	23.6515	1.61044	0.0105885	0.349192	LOC100791936	NC_016089.4	46479202	46482495	+	1278	pseudogene	- && A7NY33.1 RecName: Full=Peroxidase 4; Flags: Precursor && PF00141:Peroxidase	-
100796004	75.9213	32.6853	1.22229	0.0106443	0.349375	LOC100796004	NC_038255.2	40550876	40554392	+	3291	protein_coding	putative disease resistance protein RGA3 && Q7XA42.2 RecName: Full=Putative disease resistance protein RGA1; AltName: Full=RGA3-blb && PF00931:NB-ARC domain|PF13855:Leucine rich repeat	NB-ARC
100305722	116.416	34.7489	1.74898	0.0106865	0.349375	LOC100305722	NC_038247.2	37573878	37575209	+	813	protein_coding	uncharacterized LOC100305722 && Q9XEF0.1 RecName: Full=Transcription factor bHLH51; AltName: Full=Basic helix-loop-helix protein 51; Short=AtbHLH51; Short=bHLH 51; AltName: Full=Transcription factor EN 57; AltName: Full=bHLH transcription factor bHLH051 && PF00010:Helix-loop-helix DNA-binding domain	HLH
100306065	48.4818	9.1308	2.42094	0.0106883	0.349375	LOC100306065	NC_038242.2	34359056	34362944	-	1789	protein_coding	pleckstrin homology-like domain-containing protein && Q9SE96.1 RecName: Full=GEM-like protein 1; AltName: Full=Forming homology-interacting protein 1; Short=FH-interacting protein 1 && PF02893:GRAM domain	GRAM
100817157	367.589	138.778	1.40643	0.0107329	0.349375	LOC100817157	NC_038255.2	44804097	44806878	+	1648	protein_coding	probable xyloglucan endotransglucosylase/hydrolase protein 32 && Q9SJL9.1 RecName: Full=Probable xyloglucan endotransglucosylase/hydrolase protein 32; Short=At-XTH32; Short=XTH-32; Flags: Precursor && PF00722:Glycosyl hydrolases family 16|PF06955:Xyloglucan endo-transglycosylase (XET) C-terminus	-
100527828	161.608	74.823	1.11502	0.0107686	0.349375	LOC100527828	NC_038254.2	18177615	18178889	-	808	protein_coding	uncharacterized LOC100527828 && O82798.1 RecName: Full=Two-component response regulator ARR4; AltName: Full=Response regulator 1 && PF00072:Response regulator receiver domain	Response_reg
100795183	1259.06	593.946	1.08466	0.0107906	0.349375	LOC100795183	NC_038249.2	43554551	43560973	-	3591	protein_coding	putative leucine-rich repeat receptor-like protein kinase At2g19210%2C transcript variant X3 && O65924.1 RecName: Full=Putative leucine-rich repeat receptor-like protein kinase At2g19210; Flags: Precursor && PF07714:Protein tyrosine kinase|PF13855:Leucine rich repeat|PF12819:Carbohydrate-binding protein of the ER	Pkinase_Tyr
100802957	8.01405	0	5.4402	0.0108093	0.349375	LOC100802957	NC_038249.2	38887359	38891583	+	1799	protein_coding	O-acyltransferase WSD1 && - && PF06974:Protein of unknown function (DUF1298)|PF03007:Wax ester synthase-like Acyl-CoA acyltransferase domain	-
100819937	492.215	219.783	1.16493	0.0108144	0.349375	LOC100819937	NC_038253.2	14483522	14487420	-	1597	protein_coding	peroxidase 50 && Q43731.1 RecName: Full=Peroxidase 50; Short=Atperox P50; AltName: Full=ATP9a; AltName: Full=PRXR2; Flags: Precursor && PF00141:Peroxidase	-
100306170	99.0074	30.4375	1.70649	0.0109312	0.351651	LOC100306170	NC_038246.2	46122159	46123464	-	812	protein_coding	heavy-metal-associated domain-containing protein && O03982.1 RecName: Full=Heavy metal-associated isoprenylated plant protein 39; Short=AtHIP39; Flags: Precursor && PF00403:Heavy-metal-associated domain	HMA
100806461	188.372	62.5282	1.59196	0.0110548	0.354379	LOC100806461	NC_016090.4	39874626	39877561	+	1458	protein_coding	WAT1-related protein At2g37460 && Q9ZUS1.1 RecName: Full=WAT1-related protein At2g37460 && PF00892:EamA-like transporter family	DUF6
100819539	108.572	52.698	1.04851	0.0110664	0.354452	LOC100819539	NC_038243.2	5907548	5909146	-	1599	protein_coding	putative UDP-rhamnose:rhamnosyltransferase 1 && Q66PF2.1 RecName: Full=Putative UDP-rhamnose:rhamnosyltransferase 1; Short=FaRT1; AltName: Full=Glycosyltransferase 4; Short=FaGT4 && PF00201:UDP-glucoronosyl and UDP-glucosyl transferase	UDPGT
100306254	197.294	97.7567	1.01578	0.0111191	0.354597	LOC100306254	NC_038252.2	34118570	34119643	-	759	protein_coding	uncharacterized LOC100306254 && O03982.1 RecName: Full=Heavy metal-associated isoprenylated plant protein 39; Short=AtHIP39; Flags: Precursor && -	-
100527132	251.301	111.763	1.17033	0.0111441	0.354882	LOC100527132	NC_038255.2	45023201	45024835	+	1635	protein_coding	UDP-glucosyltransferase family protein && Q9ZQ98.1 RecName: Full=UDP-glycosyltransferase 73C2 && PF00201:UDP-glucoronosyl and UDP-glucosyl transferase	UDPGT
100792385	28.847	8.44048	1.77809	0.0111613	0.355135	LOC100792385	NC_038249.2	44671867	44672828	+	962	protein_coding	sterile alpha motif (SAM) domain-containing protein && - && -	-
100779552	13.9663	1.72685	3.04038	0.0112128	0.355288	LOC100779552	NC_038247.2	8143689	8147008	-	2002	protein_coding	amino acid permease 4 && Q38967.1 RecName: Full=Amino acid permease 2; AltName: Full=Amino acid transporter AAP2 && PF01490:Transmembrane amino acid transporter protein	Aa_trans
100810791	77.2061	26.2632	1.56483	0.0112582	0.355288	LOC100810791	NC_038243.2	35264740	35268660	+	3063	protein_coding	root phototropism protein 3 && Q9FMF5.2 RecName: Full=Root phototropism protein 3; AltName: Full=BTB/POZ domain-containing protein RPT3; AltName: Full=Non-phototropic hypocotyl protein 3 && PF03000:NPH3 family	-
102663830	7.85866	0	5.41382	0.0113443	0.356933	LOC102663830	NC_038249.2	13449954	13452516	+	2318	protein_coding	serine/threonine-protein phosphatase 7 long form homolog && Q9LNG5.1 RecName: Full=Serine/threonine-protein phosphatase 7 long form homolog && PF10536:Plant mobile domain	-
100818219	92.7206	24.9476	1.89546	0.0114099	0.356933	LOC100818219	NC_016091.4	7319783	7324968	+	2542	protein_coding	NADP-dependent malic enzyme%2C transcript variant X2 && P12628.1 RecName: Full=NADP-dependent malic enzyme; Short=NADP-ME && PF03949:Malic enzyme, NAD binding domain|PF00390:Malic enzyme, N-terminal domain	Malic_M
100306298	169.407	74.4712	1.18966	0.0114157	0.356933	FWL5	NC_038241.2	41307620	41309072	-	1019	protein_coding	protein FW2.2-like 5 && Q9LQU4.1 RecName: Full=Protein PLANT CADMIUM RESISTANCE 2; Short=AtPCR2 && PF04749:PLAC8 family	-
547895	117.698	47.3386	1.3207	0.0114173	0.356933	AS1	NC_038254.2	5503210	5508295	+	2231	protein_coding	asparagine synthetase 1%2C transcript variant X1 && P49093.2 RecName: Full=Asparagine synthetase [glutamine-hydrolyzing] 2; AltName: Full=Glutamine-dependent asparagine synthetase 2 && PF13537:Glutamine amidotransferase domain|PF00733:Asparagine synthase	-
102666917	80.7351	37.6726	1.10471	0.011463	0.356933	LOC102666917	NC_038246.2	44925871	44931125	-	1795	protein_coding	calcium-dependent protein kinase 4 && Q38869.1 RecName: Full=Calcium-dependent protein kinase 4; AltName: Full=Calmodulin-domain protein kinase CDPK isoform 4 && PF00069:Protein kinase domain|PF13499:EF-hand domain pair	Pkinase
112998744	125.688	44.5544	1.501	0.0114863	0.356933	LOC112998744	NC_038249.2	37825930	37836582	+	5155	protein_coding	G-type lectin S-receptor-like serine/threonine-protein kinase At4g27290 && O81832.4 RecName: Full=G-type lectin S-receptor-like serine/threonine-protein kinase At4g27290; Flags: Precursor && PF07714:Protein tyrosine kinase|PF01453:D-mannose binding lectin|PF00954:S-locus glycoprotein domain|PF08276:PAN-like domain	Pkinase_Tyr
100795836	127.26	33.2352	1.94181	0.0115385	0.357119	LOC100795836	NC_016090.4	46766686	46774746	+	3067	protein_coding	ATPase 10%2C plasma membrane-type%2C transcript variant X1 && Q43128.2 RecName: Full=ATPase 10, plasma membrane-type; AltName: Full=Proton pump 10 && PF00690:Cation transporter/ATPase, N-terminus|PF00702:haloacid dehalogenase-like hydrolase|PF00122:E1-E2 ATPase	E1-E2_ATPase
100813719	222.899	110.262	1.01834	0.0115926	0.357746	LOC100813719	NC_038253.2	4699858	4705095	-	1721	protein_coding	transcription factor bHLH146%2C transcript variant X1 && Q9SUM5.1 RecName: Full=Uncharacterized protein At4g30180 && -	-
112997679	19.7632	4.4199	2.1723	0.0117952	0.360848	LOC112997679	NC_038255.2	5834169	5838411	-	1714	protein_coding	uncharacterized LOC112997679 && - && -	-
100780056	167.53	44.7183	1.90878	0.011812	0.360848	LOC100780056	NC_016089.4	15322706	15327454	-	2728	protein_coding	protein indeterminate-domain 12 && O22759.2 RecName: Full=Protein indeterminate-domain 12 && -	-
100306230	525.491	248.728	1.0805	0.0118126	0.360848	LOC100306230	NC_038246.2	35188403	35189811	-	1099	protein_coding	uncharacterized LOC100306230 && - && -	-
100797080	87.4643	29.3745	1.58026	0.0118558	0.360848	LOC100797080	NC_038255.2	5595937	5597650	-	1714	protein_coding	coumaroyl-CoA:anthocyanidin 3-O-glucoside-6''-O-coumaroyltransferase 1 && Q9ZWB4.1 RecName: Full=Coumaroyl-CoA:anthocyanidin 3-O-glucoside-6''-O-coumaroyltransferase 1 && PF02458:Transferase family	-
100305452	44.4089	6.75952	2.73388	0.0118648	0.360848	CRK39	NC_038247.2	34586696	34590482	+	2335	protein_coding	cysteine-rich receptor-like protein kinase && Q9CAL3.1 RecName: Full=Cysteine-rich receptor-like protein kinase 2; Short=Cysteine-rich RLK2; Flags: Precursor && PF00069:Protein kinase domain|PF01657:Salt stress response/antifungal	Pkinase
100784793	70.1751	30.4041	1.21396	0.0119245	0.36209	LOC100784793	NC_038249.2	12796664	12801683	-	2103	protein_coding	ABC transporter G family member 1%2C transcript variant X1 && Q8RXN0.1 RecName: Full=ABC transporter G family member 11; Short=ABC transporter ABCG.11; Short=AtABCG11; AltName: Full=Protein CUTICULAR DEFECT AND ORGAN FUSION 1; AltName: Full=Protein DESPERADO; AltName: Full=Protein PERMEABLE LEAVES 1; AltName: Full=White-brown complex homolog protein 11; Short=AtWBC11 && PF00005:ABC transporter|PF…	ABC2_membrane
100783015	140.028	45.8152	1.6133	0.0119827	0.363088	TPS5	NC_038243.2	35889640	35894444	+	2007	protein_coding	terpene synthase 5 && P0CV94.1 RecName: Full=(3S,6E)-nerolidol synthase 1; Short=FaNES1 && PF01397:Terpene synthase, N-terminal domain|PF03936:Terpene synthase family, metal binding domain	-
102665895	25.2493	4.87755	2.39453	0.011995	0.363088	LOC102665895	NC_038251.2	50197384	50199057	-	804	protein_coding	cucumber peeling cupredoxin && - && PF02298:Plastocyanin-like domain	Cu_bind_like
100806198	130.063	60.2433	1.11166	0.0120395	0.36368	LOC100806198	NC_038243.2	19418236	19423220	+	2346	protein_coding	protein indeterminate-domain 5%2C chloroplastic%2C transcript variant X2 && Q9ZUL3.1 RecName: Full=Protein indeterminate-domain 5, chloroplastic; AltName: Full=ID1-like zinc finger protein 2; Flags: Precursor && -	-
100809706	395.014	166.175	1.2496	0.0121443	0.365601	LOC100809706	NC_038256.2	44555472	44557026	-	1555	protein_coding	probable aspartic proteinase GIP2 && P13917.2 RecName: Full=Basic 7S globulin; AltName: Full=SBg7S; Short=Bg; Contains: RecName: Full=Basic 7S globulin high kDa subunit; Contains: RecName: Full=Basic 7S globulin low kDa subunit; Flags: Precursor && PF14543:Xylanase inhibitor N-terminal|PF14541:Xylanase inhibitor C-terminal	-
100527851	22.2912	4.45856	2.33262	0.0122065	0.366612	HSP26-A	NC_038243.2	16425469	16426843	+	987	protein_coding	Probable glutathione S-transferase && P32110.1 RecName: Full=Probable glutathione S-transferase; AltName: Full=G2-4; AltName: Full=Heat shock protein 26A && PF02798:Glutathione S-transferase, N-terminal domain|PF00043:Glutathione S-transferase, C-terminal domain	GST_N
100305692	9.47227	0	5.67853	0.0122612	0.36703	LOC100305692	NC_038245.2	3031154	3031713	+	560	lncRNA	uncharacterized LOC100305692 && - && -	-
100814631	9.0061	0.360882	4.64639	0.0123783	0.36765	LOC100814631	NC_038254.2	47130892	47132920	+	1790	pseudogene	- && - && -	-
100783088	37.0164	7.38451	2.34262	0.012384	0.36765	LOC100783088	NC_016089.4	32734173	32736882	-	1519	protein_coding	zinc finger protein WIP2 && Q9SVY1.1 RecName: Full=Zinc finger protein WIP2; AltName: Full=Protein NO TRANSMITTING TRACT; AltName: Full=WIP-domain protein 2; Short=AtWIP2 && -	-
100795135	80.547	29.3097	1.46048	0.0124846	0.369214	LOC100795135	NC_038247.2	3321100	3322867	-	1415	protein_coding	transcription factor ABIG1-like protein && P46604.1 RecName: Full=Homeobox-leucine zipper protein HAT22; AltName: Full=Homeodomain-leucine zipper protein HAT22; Short=HD-ZIP protein 22 && PF00046:Homeobox domain|PF02183:Homeobox associated leucine zipper	Homeobox
100787699	97.2564	34.0016	1.51993	0.0125806	0.370097	LOC100787699	NC_038254.2	34861647	34866611	+	2900	protein_coding	transcription factor bHLH62 && Q9SRT2.1 RecName: Full=Transcription factor bHLH62; AltName: Full=Basic helix-loop-helix protein 62; Short=AtbHLH62; Short=bHLH 62; AltName: Full=Transcription factor EN 85; AltName: Full=bHLH transcription factor bHLH062 && PF00010:Helix-loop-helix DNA-binding domain	HLH
100795167	24.3709	2.67383	3.18463	0.012588	0.370097	LOC100795167	NC_038241.2	11899137	11900587	+	649	protein_coding	heavy metal-associated isoprenylated plant protein 45 && B3H6D0.1 RecName: Full=Heavy metal-associated isoprenylated plant protein 45; Short=AtHIP45; Flags: Precursor && PF00403:Heavy-metal-associated domain	HMA
100797835	17.2622	1.72685	3.33789	0.0126056	0.370097	LOC100797835	NC_038242.2	45736655	45742478	-	2084	protein_coding	sodium transporter HKT1 && Q6H501.2 RecName: Full=Probable cation transporter HKT6; Short=OsHKT6 && PF02386:Cation transport protein	-
100780191	247.178	116.517	1.08605	0.012679	0.370097	LOC100780191	NC_016088.4	50270737	50273979	-	2365	protein_coding	ABC transporter G family member 14 && Q9C6W5.1 RecName: Full=ABC transporter G family member 14; Short=ABC transporter ABCG.14; Short=AtABCG14; AltName: Full=White-brown complex homolog protein 14; Short=AtWBC14 && PF01061:ABC-2 type transporter|PF00005:ABC transporter	ABC2_membrane
100781479	274.749	123.561	1.1539	0.01268	0.370097	LOC100781479	NC_038246.2	1703709	1707985	+	2111	protein_coding	putative indole-3-acetic acid-amido synthetase GH3.9 && O82243.1 RecName: Full=Putative indole-3-acetic acid-amido synthetase GH3.9; AltName: Full=Auxin-responsive GH3-like protein 9; Short=AtGH3-9 && PF03321:GH3 auxin-responsive promoter	-
100794216	112.43	39.0537	1.53028	0.012681	0.370097	LOC100794216	NC_016089.4	50325780	50329752	-	2642	protein_coding	monosaccharide-sensing protein 2%2C transcript variant X1 && Q8LPQ8.2 RecName: Full=Monosaccharide-sensing protein 2; AltName: Full=Sugar transporter MSSP2 && PF00083:Sugar (and other) transporter	Sugar_tr
100306704	75.8199	28.4063	1.413	0.0127411	0.37041	LOC100306704	NC_016091.4	4255132	4257811	+	1076	protein_coding	uncharacterized LOC100306704%2C transcript variant X1 && Q84MC2.1 RecName: Full=Cytokinin riboside 5'-monophosphate phosphoribohydrolase LOG8; AltName: Full=LOG family protein At5g11950; AltName: Full=Protein LONELY GUY 8 && PF03641:Possible lysine decarboxylase	-
100813896	294.072	118.848	1.30962	0.0128195	0.370795	LOC100813896	NC_038245.2	3221391	3224444	+	832	lncRNA	uncharacterized LOC100813896%2C transcript variant X1 && - && -	-
100526976	129.916	58.805	1.14526	0.0128247	0.370795	BZIP83	NC_038249.2	18687037	18692510	-	2430	protein_coding	bZIP transcription factor%2C transcript variant X7 && Q93ZE2.1 RecName: Full=Transcription factor TGA7; AltName: Full=bZIP transcription factor 50; Short=AtbZIP50 && PF14144:Seed dormancy control|PF00170:bZIP transcription factor	bZIP_1
100170650	516.436	76.2299	2.7603	0.0128593	0.371265	SABATH2	NC_016089.4	4889156	4891510	-	1113	protein_coding	salicylic acid methyl transferase-like protein && Q9SPV4.1 RecName: Full=Salicylate carboxymethyltransferase; AltName: Full=S-adenosyl-L-methionine:salicylate acid carboxylmethyltransferase; Short=CbSAMT; AltName: Full=Salicylate O-methyltransferase && PF03492:SAM dependent carboxyl methyltransferase	-
100785643	166.057	42.9026	1.95783	0.012862	0.371265	LOC100785643	NC_038256.2	45248658	45252384	+	2975	protein_coding	metal-nicotianamine transporter YSL1%2C transcript variant X1 && Q6R3L0.2 RecName: Full=Metal-nicotianamine transporter YSL1; AltName: Full=Protein YELLOW STRIPE LIKE 1; Short=AtYSL1 && PF03169:OPT oligopeptide transporter protein	OPT
106795977	36.7327	4.21436	3.13884	0.0129035	0.37173	LOC106795977	NC_038250.2	3172480	3185323	-	5593	protein_coding	uncharacterized LOC106795977 && Q9MA83.1 RecName: Full=Receptor like protein 30; Short=AtRLP30; Flags: Precursor && PF13855:Leucine rich repeat|PF08263:Leucine rich repeat N-terminal domain	LRRNT_2
100815187	70.0377	29.5356	1.25243	0.012932	0.37173	LOC100815187	NC_038255.2	38080717	38081843	-	877	protein_coding	uncharacterized LOC100815187 && - && -	-
102661798	35.7136	7.30718	2.30389	0.0129359	0.37173	LOC102661798	NC_038242.2	13052443	13057544	+	1877	protein_coding	uncharacterized LOC102661798%2C transcript variant X1 && - && -	-
100796117	3331.56	1569.45	1.08607	0.0129603	0.371888	LOC100796117	NC_016088.4	832008	836861	-	2240	protein_coding	NADP-dependent malic enzyme && P51615.1 RecName: Full=NADP-dependent malic enzyme; Short=NADP-ME && PF00390:Malic enzyme, N-terminal domain|PF03949:Malic enzyme, NAD binding domain	Malic_M
100775565	248.483	124.154	1.00368	0.0129607	0.371888	LOC100775565	NC_038253.2	5506130	5511497	-	2747	protein_coding	probable LRR receptor-like serine/threonine-protein kinase At2g23950 && Q0WVM4.1 RecName: Full=Probable LRR receptor-like serine/threonine-protein kinase At2g23950; Flags: Precursor && PF08263:Leucine rich repeat N-terminal domain|PF13855:Leucine rich repeat|PF00069:Protein kinase domain	Pkinase
121173324	206.277	75.7134	1.44898	0.0129719	0.371932	LOC121173324	NC_038249.2	33091137	33093248	+	2112	protein_coding	heat shock 70 kDa protein-like && P26413.1 RecName: Full=Heat shock 70 kDa protein && PF00012:Hsp70 protein	HSP70
100500484	11.9822	0.68287	4.15115	0.0129923	0.371996	LOC100500484	NW_024464658.1	6130	6762	-	633	protein_coding	dirigent-like protein && Q9C523.1 RecName: Full=Dirigent protein 19; Short=AtDIR19; Flags: Precursor && PF03018:Dirigent-like protein	-
100778993	107.045	51.4288	1.06346	0.0130421	0.37256	LOC100778993	NC_038254.2	20157162	20159026	-	1295	protein_coding	probable xyloglucan endotransglucosylase/hydrolase protein 33 && Q8LC45.2 RecName: Full=Probable xyloglucan endotransglucosylase/hydrolase protein 33; Short=At-XTH33; Short=XTH-33; Flags: Precursor && PF00722:Glycosyl hydrolases family 16|PF06955:Xyloglucan endo-transglycosylase (XET) C-terminus	-
100815768	36.3442	7.9706	2.19923	0.0130565	0.372667	LOC100815768	NC_038242.2	44734679	44747762	+	7787	protein_coding	disease resistance protein RPV1%2C transcript variant X25 && Q40392.1 RecName: Full=TMV resistance protein N && PF01582:TIR domain	TIR
100798318	14.035	0.908314	3.87868	0.0131378	0.373454	LOC100798318	NC_038247.2	23918205	23923082	-	2247	protein_coding	asparagine synthetase [glutamine-hydrolyzing] 2 && P49093.2 RecName: Full=Asparagine synthetase [glutamine-hydrolyzing] 2; AltName: Full=Glutamine-dependent asparagine synthetase 2 && PF00733:Asparagine synthase|PF13537:Glutamine amidotransferase domain	-
100794213	49.913	8.36946	2.58632	0.0131606	0.373454	LOC100794213	NC_016089.4	44845137	44846663	+	837	protein_coding	uncharacterized LOC100794213 && - && -	-
100818733	76.3187	34.8237	1.13442	0.0133983	0.377031	LOC100818733	NC_016090.4	42543570	42549729	+	2837	protein_coding	probable glutamate carboxypeptidase AMP1 && Q9M1S8.3 RecName: Full=Probable glutamate carboxypeptidase 2; AltName: Full=Probable glutamate carboxypeptidase II && PF04389:Peptidase family M28|PF02225:PA domain|PF04253:Transferrin receptor-like dimerisation domain	TFR_dimer
100790962	39.9149	13.6595	1.55489	0.0134068	0.377031	LOC100790962	NC_038249.2	42450341	42450910	+	570	protein_coding	uncharacterized LOC100790962 && - && -	-
novel.41	106.176	40.58	1.39039	0.0134205	0.377031	-	NC_016089.4	9188135	9191684	-	2344	-	- && Q56Y85.2 RecName: Full=Methionine aminopeptidase 2B; Short=MAP 2B; Short=MetAP 2B; AltName: Full=Peptidase M && PF04043:Plant invertase/pectin methylesterase inhibitor	-
100306138	114.874	29.3361	1.97173	0.0134221	0.377031	LOC100306138	NC_038243.2	11310820	11315285	-	1760	protein_coding	UPF0481 protein At3g47200 && Q9SD53.1 RecName: Full=UPF0481 protein At3g47200 && PF03140:Plant protein of unknown function	-
100813113	405.25	195.236	1.05589	0.0134801	0.377575	LOC100813113	NC_038249.2	19632795	19638556	+	2418	protein_coding	very-long-chain aldehyde decarbonylase CER3 && Q8H1Z0.1 RecName: Full=Protein ECERIFERUM 3; AltName: Full=Protein FACELESS POLLEN 1; AltName: Full=Protein WAX2; AltName: Full=Protein YORE-YORE && PF04116:Fatty acid hydroxylase superfamily|PF12076:WAX2 C-terminal domain	-
100803666	1209.28	579.759	1.0612	0.0135887	0.38001	AOC4	NC_038249.2	13256454	13258168	-	803	protein_coding	allene oxide cyclase 3%2C chloroplastic-like && Q75KD7.1 RecName: Full=Allene oxide cyclase, chloroplastic; Short=OsAOC; AltName: Full=Protein COLEOPTILE PHOTOMORPHOGENESIS 2; AltName: Full=Protein HEBIBA; Flags: Precursor >A2XID3.1 RecName: Full=Allene oxide cyclase, chloroplastic; Short=OsAOC; Flags: Precursor && PF06351:Allene oxide cyclase	-
100779692	155.915	76.0102	1.0388	0.0138329	0.384333	LOC100779692	NC_038246.2	46208042	46212824	+	2532	protein_coding	ferric reduction oxidase 2 && P92949.2 RecName: Full=Ferric reduction oxidase 2; Short=AtFRO2; AltName: Full=Ferric-chelate reductase 2; AltName: Full=Protein FERRIC CHELATE REDUCTASE DEFECTIVE 1 && PF08030:Ferric reductase NAD binding domain|PF08022:FAD-binding domain|PF01794:Ferric reductase like transmembrane component	FAD_binding_8
100785403	151.636	68.5684	1.14883	0.0138448	0.384386	LOC100785403	NC_038254.2	52551913	52557806	+	3297	pseudogene	- && B9RUN8.1 RecName: Full=Translation factor GUF1 homolog, mitochondrial; AltName: Full=Elongation factor 4 homolog; Short=EF-4; AltName: Full=GTPase GUF1 homolog; AltName: Full=Ribosomal back-translocase; Flags: Precursor && -	-
100789080	548.113	254.216	1.10997	0.0138913	0.384619	LOC100789080	NC_038252.2	34281344	34286287	+	2166	protein_coding	protein DETOXIFICATION 34%2C transcript variant X2 && F4JH46.1 RecName: Full=Protein DETOXIFICATION 34; Short=AtDTX34; AltName: Full=Multidrug and toxic compound extrusion protein 34; Short=MATE protein 34 && PF01554:MatE	MatE
100815251	133.953	54.6641	1.29667	0.0138931	0.384619	LOC100815251	NC_038249.2	44062643	44067729	-	2146	protein_coding	probable sulfate transporter 3.4 && Q9LW86.1 RecName: Full=Probable sulfate transporter 3.4 && PF00916:Sulfate permease family|PF01740:STAS domain	Sulfate_transp
100799877	31.1239	7.30695	2.10971	0.0139562	0.385473	LOC100799877	NC_038254.2	757505	761939	-	2205	protein_coding	two-component response regulator ARR11-like && Q5N6V8.2 RecName: Full=Two-component response regulator ORR26; AltName: Full=OsRRB6 && PF00072:Response regulator receiver domain|PF00249:Myb-like DNA-binding domain	Response_reg
100800777	34.9457	8.36992	2.0784	0.0139877	0.38562	LOC100800777	NC_038247.2	9033153	9034478	+	1216	protein_coding	BURP domain-containing protein BNM2A && Q9XI99.1 RecName: Full=BURP domain protein USPL1; AltName: Full=Unknown seed protein-like protein 1; Short=AtUSPL1; Flags: Precursor && PF03181:BURP domain	-
100798728	179.706	83.1457	1.11461	0.0139995	0.38562	LOC100798728	NC_038242.2	3482211	3484645	-	1956	protein_coding	cyclin-D5-1%2C transcript variant X2 && Q2V3B2.2 RecName: Full=Cyclin-D5-1; AltName: Full=G1/S-specific cyclin-D5-1; Short=CycD5;1 && PF00134:Cyclin, N-terminal domain|PF02984:Cyclin, C-terminal domain	Cyclin_C
100785870	85.8924	29.7356	1.53882	0.0140071	0.38562	LOC100785870	NC_038243.2	4019942	4022703	+	1776	protein_coding	NAC domain-containing protein 92 && F4JN35.1 RecName: Full=Protein NTM1-like 9; AltName: Full=Calmodulin-binding NAC protein && PF02365:No apical meristem (NAM) protein	NAM
100778756	130.337	58.9291	1.14974	0.0140961	0.386612	LAX1	NC_016088.4	39821737	39829553	-	2445	protein_coding	auxin transporter-like protein 1%2C transcript variant X2 && Q9FEL7.1 RecName: Full=Auxin transporter-like protein 2; AltName: Full=AUX1-like protein 2; AltName: Full=MtLAX2 && PF01490:Transmembrane amino acid transporter protein	Aa_trans
100817978	111.232	38.6336	1.52923	0.0141885	0.387531	LOC100817978	NC_038245.2	5536531	5545131	-	1146	protein_coding	transcription factor bHLH35-like && Q2HIV9.1 RecName: Full=Transcription factor bHLH35; AltName: Full=Basic helix-loop-helix protein 35; Short=AtbHLH35; Short=bHLH 35; AltName: Full=Transcription factor EN 41; AltName: Full=bHLH transcription factor bHLH035 && PF00010:Helix-loop-helix DNA-binding domain	HLH
100777156	78.1654	15.529	2.34002	0.0142061	0.387531	LOC100777156	NC_038252.2	2005767	2009953	-	1235	protein_coding	protein TILLER ANGLE CONTROL 1 && - && -	-
100819491	363.336	168.567	1.11027	0.0142093	0.387531	LOC100819491	NC_038241.2	934472	941398	+	2963	protein_coding	potassium channel AKT1 && Q38998.2 RecName: Full=Potassium channel AKT1 && PF00027:Cyclic nucleotide-binding domain|PF12796:Ankyrin repeats (3 copies)|PF11834:KHA, dimerisation domain of potassium ion channel|PF13857:Ankyrin repeats (many copies)|PF00520:Ion transport protein	Ion_trans
100805835	297.939	97.2978	1.61739	0.0143019	0.388681	LOC100805835	NC_038243.2	11783903	11793722	+	2677	protein_coding	very-long-chain aldehyde decarbonylase CER1%2C transcript variant X1 && F4HVY0.1 RecName: Full=Protein ECERIFERUM 1 && PF04116:Fatty acid hydroxylase superfamily|PF12076:WAX2 C-terminal domain	-
100809323	106.304	38.7303	1.46234	0.0143477	0.389377	LOC100809323	NC_038256.2	852711	855801	+	2151	protein_coding	myb family transcription factor EFM%2C transcript variant X1 && Q9ZQ85.2 RecName: Full=Myb family transcription factor EFM; AltName: Full=Protein EARLY FLOWERING MYB && PF00249:Myb-like DNA-binding domain	Myb_DNA-binding
100306500	7.55688	0	5.35494	0.0144243	0.390357	LOC100306500	NC_038249.2	40349594	40350544	-	789	protein_coding	uncharacterized LOC100306500 && - && -	-
102670495	8.32484	0	5.49241	0.0146853	0.393196	LOC102670495	NC_038252.2	37928869	37930392	-	994	protein_coding	probable WRKY transcription factor 70 && Q9LY00.1 RecName: Full=Probable WRKY transcription factor 70; AltName: Full=WRKY DNA-binding protein 70 && PF03106:WRKY DNA -binding domain	WRKY
100305984	106.46	45.6111	1.22774	0.0146862	0.393196	LOC100305984	NC_016090.4	42834953	42835748	-	715	protein_coding	uncharacterized LOC100305984%2C transcript variant X1 && O04341.1 RecName: Full=Monothiol glutaredoxin-S9; Short=AtGrxS9; AltName: Full=Protein ROXY 7 && PF00462:Glutaredoxin	-
100789908	56.1761	23.0465	1.28832	0.0146923	0.393196	LOC100789908	NC_038249.2	35224164	35225510	+	963	protein_coding	putative 4-hydroxy-4-methyl-2-oxoglutarate aldolase 3%2C transcript variant X1 && Q9FH13.1 RecName: Full=Putative 4-hydroxy-4-methyl-2-oxoglutarate aldolase 3; Short=HMG aldolase 3; AltName: Full=Oxaloacetate decarboxylase; Short=OAA decarboxylase; AltName: Full=Regulator of ribonuclease activity homolog 3; AltName: Full=RraA-like protein 3 && PF03737:Demethylmenaquinone methyltransferase	-
100527120	8.9374	0	5.59462	0.0147245	0.393273	LOC100527120	NC_038243.2	16597303	16598109	-	578	protein_coding	uncharacterized LOC100527120 && - && PF14368:Probable lipid transfer	-
106795514	46.7815	14.1556	1.73436	0.0147258	0.393273	LOC106795514	NC_038249.2	34618703	34619745	-	646	lncRNA	uncharacterized LOC106795514 && - && -	-
100800323	21.6696	4.81967	2.18627	0.014795	0.394252	LOC100800323	NC_038250.2	340674	341690	+	1017	protein_coding	cilia- and flagella-associated protein 251 && - && PF09184:PPP4R2	-
100789990	57.4609	23.9749	1.26503	0.0148832	0.394252	LOC100789990	NC_038253.2	7129724	7131806	-	2083	protein_coding	RING-H2 finger protein ATL47 && Q9FL07.1 RecName: Full=RING-H2 finger protein ATL46; AltName: Full=RING-type E3 ubiquitin transferase ATL46 && PF13639:Ring finger domain	-
100305349	62.7319	20.7606	1.60396	0.0149456	0.394499	LOC100305349	NC_038250.2	26926594	26927987	-	1394	protein_coding	AP2 domain transcription factor TINY && Q9LYD3.1 RecName: Full=Dehydration-responsive element-binding protein 3; AltName: Full=Protein TINY 2 && PF00847:AP2 domain	AP2
100799649	177.686	64.6216	1.46377	0.0150239	0.395025	LOC100799649	NC_038253.2	18206410	18210512	-	1732	protein_coding	uncharacterized LOC100799649 && - && PF03763:Remorin, C-terminal region	-
100305673	112.274	37.4806	1.5878	0.0151166	0.395134	LOC100305673	NC_038249.2	36402556	36403767	-	612	protein_coding	uncharacterized LOC100305673 && - && -	-
100500674	278.84	119.624	1.22122	0.0151171	0.395134	LOC100500674	NC_038250.2	7311521	7313981	-	1671	protein_coding	WUSCHEL-related homeobox 4%2C transcript variant X2 && Q6X7J9.1 RecName: Full=WUSCHEL-related homeobox 4 && PF00046:Homeobox domain	Homeobox
100817068	35.7226	8.6537	2.05696	0.015123	0.395134	LOC100817068	NC_038251.2	13679658	13685668	+	4346	protein_coding	disease resistance protein LAZ5 && Q40392.1 RecName: Full=TMV resistance protein N && PF01582:TIR domain|PF00931:NB-ARC domain	TIR
100776705	81.4851	37.0275	1.14378	0.0151439	0.395134	LOC100776705	NC_038255.2	47704184	47708864	+	2910	protein_coding	boron transporter 1 && Q8VYR7.1 RecName: Full=Boron transporter 1 && PF00955:HCO3- transporter family	-
100776872	242.758	112.325	1.11446	0.0151654	0.395249	LOC100776872	NC_016090.4	44821247	44825361	-	2012	protein_coding	zinc finger protein GAI-ASSOCIATED FACTOR 1 && Q9LVQ7.1 RecName: Full=Protein indeterminate-domain 1; AltName: Full=Protein ENHYDROUS && -	-
100776623	966.646	467.483	1.04889	0.0151885	0.395249	LOC100776623	NC_038252.2	1215669	1221632	-	2222	protein_coding	pectinesterase && Q43143.1 RecName: Full=Pectinesterase/pectinesterase inhibitor U1; Includes: RecName: Full=Pectinesterase inhibitor U1; AltName: Full=Pectin methylesterase inhibitor U1; Includes: RecName: Full=Pectinesterase U1; Short=PE U1; AltName: Full=Pectin methylesterase U1; Flags: Precursor && PF01095:Pectinesterase|PF04043:Plant invertase/pectin methylesterase inhibitor	-
100790006	123.163	44.3118	1.4724	0.0152049	0.395249	LOC100790006	NC_016089.4	8266707	8269794	+	2595	protein_coding	subtilisin-like protease SBT1.1 && Q84WS0.1 RecName: Full=Subtilisin-like protease SBT1.1; AltName: Full=Subtilase subfamily 1 member 1; Short=AtSBT1.1; Flags: Precursor && PF00082:Subtilase family|PF05922:Peptidase inhibitor I9|PF02225:PA domain	Peptidase_S8
100815628	13.7422	1.40463	3.32251	0.0152816	0.396048	NRAMP5A	NC_038243.2	1818780	1827014	+	2333	protein_coding	metal transporter Nramp5a%2C transcript variant X1 && Q9SAH8.1 RecName: Full=Metal transporter Nramp1; Short=AtNramp1 && PF01566:Natural resistance-associated macrophage protein	-
100783194	34.6529	11.4677	1.58446	0.0154341	0.398661	LOC100783194	NC_038242.2	9228849	9231993	-	1553	protein_coding	aspartic proteinase Asp1 && Q0IU52.1 RecName: Full=Aspartic proteinase Asp1; Short=OSAP1; Short=OsAsp1; AltName: Full=Nucellin-like protein; Flags: Precursor && PF14541:Xylanase inhibitor C-terminal|PF14543:Xylanase inhibitor N-terminal	-
100781123	15.1228	1.28841	3.52426	0.0155321	0.400389	LOC100781123	NC_038246.2	25125401	25153138	-	2308	protein_coding	amino acid transporter AVT1C%2C transcript variant X3 && - && PF01490:Transmembrane amino acid transporter protein	Aa_trans
100782035	35.869	10.3412	1.80553	0.0155482	0.400535	LOC100782035	NC_016090.4	41041295	41043176	+	1882	protein_coding	UDP-glycosyltransferase 73C1 && Q9ZQ98.1 RecName: Full=UDP-glycosyltransferase 73C2 && PF00201:UDP-glucoronosyl and UDP-glucosyl transferase	UDPGT
100778904	222.95	110.229	1.01957	0.0156336	0.401662	LOC100778904	NC_038250.2	48058671	48062863	-	1322	protein_coding	KH domain-containing protein At3g08620 && Q8GYR4.1 RecName: Full=KH domain-containing protein At3g08620; AltName: Full=Quaking-like protein 4 && PF16544:Homodimerisation region of STAR domain protein	-
100795040	30.4099	1.85529	4.0018	0.0158339	0.403938	LOC100795040	NW_024464692.1	13779	16556	+	820	protein_coding	cystinosin homolog && P57758.1 RecName: Full=Cystinosin homolog && PF04193:PQ loop repeat	-
100793078	15.6396	1.7463	3.19388	0.0158498	0.403938	LOC100793078	NC_038242.2	1686431	1690379	-	1451	protein_coding	GDSL esterase/lipase EXL3 && Q94CH6.1 RecName: Full=GDSL esterase/lipase EXL3; AltName: Full=Family II extracellular lipase 3; Short=Family II lipase EXL3; Flags: Precursor && PF00657:GDSL-like Lipase/Acylhydrolase	Lipase_GDSL
102661946	22.5062	3.49214	2.71018	0.0158688	0.403938	LOC102661946	NC_038254.2	56336903	56337693	-	706	lncRNA	uncharacterized LOC102661946 && - && -	-
102661371	63.957	29.9853	1.09412	0.0160111	0.406044	LOC102661371	NC_038254.2	49813441	49824159	+	1788	protein_coding	protein LURP-one-related 15-like%2C transcript variant X1 && Q9LYM3.2 RecName: Full=Protein LURP-one-related 14 && PF04525:LURP-one-related	-
100812914	10.4463	0.663653	3.97853	0.0160285	0.406044	LOC100812914	NC_038241.2	35358657	35360014	+	1358	protein_coding	fasciclin-like arabinogalactan protein 11 && Q8LEJ6.2 RecName: Full=Fasciclin-like arabinogalactan protein 11; Flags: Precursor && PF02469:Fasciclin domain	-
100788065	100.247	48.6811	1.04493	0.0160347	0.406044	LOC100788065	NC_038254.2	56536176	56544229	-	4132	protein_coding	probable disease resistance protein At4g27220 && Q8L7S0.3 RecName: Full=Probable ubiquitin-like-specific protease 2B && PF00931:NB-ARC domain|PF02902:Ulp1 protease family, C-terminal catalytic domain|PF13855:Leucine rich repeat	NB-ARC
100796698	328.789	119.158	1.46516	0.0161642	0.407975	LOC100796698	NC_016090.4	40800411	40802791	+	1377	protein_coding	putative xyloglucan endotransglucosylase/hydrolase && Q9SJL9.1 RecName: Full=Probable xyloglucan endotransglucosylase/hydrolase protein 32; Short=At-XTH32; Short=XTH-32; Flags: Precursor && PF06955:Xyloglucan endo-transglycosylase (XET) C-terminus|PF00722:Glycosyl hydrolases family 16	-
100783411	87.6557	23.9606	1.87334	0.0161655	0.407975	LOC100783411	NC_038252.2	34146623	34147654	-	746	protein_coding	heavy metal-associated isoprenylated plant protein 39 && O03982.1 RecName: Full=Heavy metal-associated isoprenylated plant protein 39; Short=AtHIP39; Flags: Precursor && PF00403:Heavy-metal-associated domain	HMA
778060	28.4495	8.09904	1.82239	0.0161995	0.407975	MYB177	NC_038250.2	48414419	48418048	-	2217	protein_coding	MYB transcription factor MYB177 && F4KGY6.1 RecName: Full=Protein REVEILLE 1 && PF00249:Myb-like DNA-binding domain	Myb_DNA-binding
100802656	351.994	152.747	1.2043	0.0162339	0.408088	LOC100802656	NC_038251.2	832204	835446	-	1344	protein_coding	uncharacterized LOC100802656 && - && PF04862:Protein of unknown function (DUF642)	-
100811027	18.1676	2.46783	2.90811	0.0163036	0.408636	LOC100811027	NC_038252.2	35649826	35652558	+	2406	protein_coding	receptor-like protein EIX1 && - && PF13855:Leucine rich repeat	-
100305867	8.61762	0.360882	4.58832	0.0163186	0.408636	LOC100305867	NC_038245.2	3361982	3364462	+	936	protein_coding	SRPBCC ligand-binding domain-containing protein && P52779.1 RecName: Full=Protein LlR18B; AltName: Full=LlPR10.1B && PF00407:Pathogenesis-related protein Bet v I family	-
113002379	72.6344	35.4429	1.03736	0.0163584	0.408636	LOC113002379	NC_038244.2	8851739	8854623	+	1218	pseudogene	- && Q84P17.1 RecName: Full=Probable acyl-activating enzyme 18, peroxisomal && -	-
100793110	612.478	298.064	1.03979	0.016366	0.408636	LOC100793110	NC_038244.2	7199805	7203517	-	1893	protein_coding	L-Ala-D/L-amino acid epimerase%2C transcript variant X2 && B9I2J6.2 RecName: Full=L-Ala-D/L-amino acid epimerase; AltName: Full=L-Ala-D/L-Xxx epimerase && PF02746:Mandelate racemase / muconate lactonizing enzyme, N-terminal domain|PF13378:Enolase C-terminal domain-like	MR_MLE_N
100781020	57.7987	17.8736	1.69779	0.0164633	0.409344	LOC100781020	NC_038249.2	22345110	22346932	+	1823	protein_coding	cytochrome P450 94A2 && P98188.1 RecName: Full=Cytochrome P450 94A2; AltName: Full=P450-dependent fatty acid omega-hydroxylase && PF00067:Cytochrome P450	p450
100787676	83.8036	30.0307	1.48803	0.0165602	0.409716	CKX3	NC_038253.2	4146480	4150275	+	1731	protein_coding	cytokinin dehydrogenase 3-like && Q9LTS3.1 RecName: Full=Cytokinin dehydrogenase 3; AltName: Full=Cytokinin oxidase 3; Short=AtCKX3; Short=CKO 3; Flags: Precursor && PF09265:Cytokinin dehydrogenase 1, FAD and cytokinin binding|PF01565:FAD binding domain	FAD_binding_4
121175121	42.864	15.3721	1.4763	0.01657	0.409716	LOC121175121	NC_038243.2	17250206	17258667	+	1720	protein_coding	uncharacterized LOC121175121%2C transcript variant X2 && - && -	-
100806101	30.1498	9.97332	1.59078	0.0166111	0.410372	LOC100806101	NC_038247.2	5901879	5904435	-	1146	protein_coding	L-ascorbate peroxidase 3 && Q42564.1 RecName: Full=L-ascorbate peroxidase 3, peroxisomal; Short=AtAPx03; Flags: Precursor && PF00141:Peroxidase	-
547858	374.518	148.958	1.33218	0.0166298	0.410375	LOC547858	NC_016088.4	55043078	55044918	+	1271	protein_coding	homeobox-leucine zipper protein HAT4 && Q05466.1 RecName: Full=Homeobox-leucine zipper protein HAT4; AltName: Full=HD-ZIP protein ATHB-2; AltName: Full=Homeodomain transcription factor ATHB-2; AltName: Full=Homeodomain-leucine zipper protein HAT4; Short=HD-ZIP protein 4 && PF00046:Homeobox domain|PF02183:Homeobox associated leucine zipper|PF04618:HD-ZIP protein N terminus	HD-ZIP_N
102667699	8.31584	0.302771	4.53427	0.0166518	0.410375	LOC102667699	NC_038255.2	31096434	31099156	+	1446	lncRNA	uncharacterized LOC102667699%2C transcript variant X2 && Q9LZS7.1 RecName: Full=GDSL esterase/lipase At5g03610; AltName: Full=Extracellular lipase At5g03610; Flags: Precursor && -	-
100777621	61.6115	23.652	1.38108	0.0166602	0.410375	LOC100777621	NC_038242.2	48502476	48505370	-	1490	protein_coding	transcription factor MYB14 && Q7XBH4.2 RecName: Full=Myb-related protein Myb4; AltName: Full=OsMyb4; AltName: Full=Transcription factor RLTR1 && PF00249:Myb-like DNA-binding domain	Myb_DNA-binding
100776042	9.37658	0.341435	4.71174	0.0167044	0.410654	LOC100776042	NC_038242.2	43437810	43440250	+	1955	protein_coding	G-type lectin S-receptor-like serine/threonine-protein kinase SD1-1 && O81833.1 RecName: Full=G-type lectin S-receptor-like serine/threonine-protein kinase SD1-1; AltName: Full=S-domain-1 (SD1) receptor kinase 1; Short=SD1-1; Flags: Precursor && PF00069:Protein kinase domain	Pkinase
100798598	114.3	52.08	1.13955	0.0168789	0.413019	ALDH18B1	NC_016088.4	33843957	33857096	+	3349	protein_coding	delta-1-pyrroline-5-carboxylate synthase%2C transcript variant X2 && O65361.1 RecName: Full=Delta-1-pyrroline-5-carboxylate synthase; Short=P5CS; Includes: RecName: Full=Glutamate 5-kinase; Short=GK; AltName: Full=Gamma-glutamyl kinase; Includes: RecName: Full=Gamma-glutamyl phosphate reductase; Short=GPR; AltName: Full=Glutamate-5-semialdehyde dehydrogenase; AltName: Full=Glutamyl-gamma-semialde…	AA_kinase
100791862	13.3628	1.66874	2.99645	0.0169052	0.413126	LOC100791862	NC_038249.2	19252528	19256596	-	3084	protein_coding	TPR repeat-containing thioredoxin TTL1%2C transcript variant X2 && Q9MAH1.1 RecName: Full=TPR repeat-containing thioredoxin TTL1; AltName: Full=Tetratricopeptide repeat thioredoxin-like 1 && PF13414:TPR repeat	-
100305860	45.1949	9.14979	2.31658	0.0169242	0.413126	LOC100305860	NC_016091.4	49076136	49077066	+	578	protein_coding	uncharacterized LOC100305860 && - && -	-
100811289	134.264	49.4713	1.44421	0.016965	0.413699	LOC100811289	NC_016091.4	4085083	4087717	-	2635	protein_coding	zinc finger CCCH domain-containing protein 23 && O82307.1 RecName: Full=Zinc finger CCCH domain-containing protein 23; Short=AtC3H23; AltName: Full=Protein ATCTH && PF00642:Zinc finger C-x8-C-x5-C-x3-H type (and similar)	zf-CCCH
100816756	50.69	18.627	1.44578	0.0169999	0.413699	LOC100816756	NC_016090.4	46353166	46357187	+	2431	pseudogene	- && O65717.1 RecName: Full=Cyclic nucleotide-gated ion channel 1; Short=AtCNGC1; AltName: Full=Cyclic nucleotide- and calmodulin-regulated ion channel 1 && -	-
100798395	91.4505	31.1403	1.55912	0.0170281	0.413782	LOC100798395	NC_038251.2	815355	820389	-	2465	protein_coding	acyl-protein thioesterase 2%2C transcript variant X8 && - && PF02230:Phospholipase/Carboxylesterase	Abhydrolase_2
100814269	37.4736	10.3998	1.86155	0.0173159	0.416807	LOC100814269	NC_038245.2	4840717	4845669	-	2733	protein_coding	uncharacterized LOC100814269%2C transcript variant X5 && - && PF12796:Ankyrin repeats (3 copies)|PF13962:Domain of unknown function	-
100776271	345.387	143.219	1.27205	0.0174032	0.416807	UGT4	NC_038252.2	33898081	33899889	+	1809	protein_coding	isoflavone 7-O-glucosyltransferase UGT4 && A6BM07.1 RecName: Full=Isoflavone 7-O-glucosyltransferase 1; AltName: Full=UDP-glucose:isoflavone 7-O-glucosyltransferase; Flags: Precursor && PF00201:UDP-glucoronosyl and UDP-glucosyl transferase	UDPGT
100782615	162.755	66.3593	1.29864	0.0174768	0.416807	LOC100782615	NC_038248.2	6352406	6354111	+	1548	protein_coding	uncharacterized LOC100782615 && - && PF07795:Protein of unknown function (DUF1635)	-
100797703	165.447	77.4286	1.09888	0.0175148	0.41706	LOC100797703	NC_038252.2	6576328	6577889	-	881	protein_coding	BAG family molecular chaperone regulator 3 && Q0WPX7.1 RecName: Full=BAG family molecular chaperone regulator 2; AltName: Full=Bcl-2-associated athanogene 2 && PF00240:Ubiquitin family	ubiquitin
100806378	151.356	36.0246	2.07396	0.017824	0.420508	LOC100806378	NC_038252.2	12150520	12153825	+	1780	protein_coding	cytochrome P450 CYP82D47 && O49394.2 RecName: Full=Cytochrome P450 82C2 && PF00067:Cytochrome P450	p450
102663800	16.7274	2.04884	3.03673	0.0178839	0.420789	LOC102663800	NC_038244.2	4831352	4834046	-	1778	protein_coding	probably inactive leucine-rich repeat receptor-like protein kinase At5g48380%2C transcript variant X2 && Q8RZV7.1 RecName: Full=Leucine-rich repeat receptor protein kinase MSP1; AltName: Full=Protein MULTIPLE SPOROCYTE 1; Flags: Precursor && PF07714:Protein tyrosine kinase	Pkinase_Tyr
100820615	478.951	192.908	1.31389	0.0179588	0.42178	LOC100820615	NC_038244.2	5407523	5413882	+	2478	protein_coding	ABC transporter G family member 11-like%2C transcript variant X1 && Q8RXN0.1 RecName: Full=ABC transporter G family member 11; Short=ABC transporter ABCG.11; Short=AtABCG11; AltName: Full=Protein CUTICULAR DEFECT AND ORGAN FUSION 1; AltName: Full=Protein DESPERADO; AltName: Full=Protein PERMEABLE LEAVES 1; AltName: Full=White-brown complex homolog protein 11; Short=AtWBC11 && PF01061:ABC-2 type t…	ABC2_membrane
100789241	95.323	31.4729	1.60196	0.0180937	0.423145	LOC100789241	NC_038251.2	15783451	15789160	-	1560	protein_coding	mitogen-activated protein kinase kinase 2%2C transcript variant X4 && Q9S7U9.2 RecName: Full=Mitogen-activated protein kinase kinase 2; Short=AtMAP2Kbeta; Short=AtMKK2; Short=MAP kinase kinase 2 && PF00069:Protein kinase domain	Pkinase
100801413	21.2991	3.1507	2.77705	0.0181349	0.423852	LOC100801413	NC_038243.2	8858996	8863436	+	2674	protein_coding	probable serine/threonine-protein kinase PBL3%2C transcript variant X1 && P0C5E2.3 RecName: Full=LEAF RUST 10 DISEASE-RESISTANCE LOCUS RECEPTOR-LIKE PROTEIN KINASE-like 1.2; AltName: Full=Probable receptor-like serine/threonine-protein kinase LRK10L-1.2; Flags: Precursor && PF07714:Protein tyrosine kinase	Pkinase_Tyr
100813639	36.7147	8.71181	2.08814	0.0182032	0.424204	LOC100813639	NC_038252.2	6343648	6347601	-	3819	protein_coding	MDIS1-interacting receptor like kinase 2 && Q8VZG8.3 RecName: Full=MDIS1-interacting receptor like kinase 2; Short=AtMIK2; AltName: Full=Probable LRR receptor-like serine/threonine-protein kinase At4g08850; Flags: Precursor && PF00069:Protein kinase domain|PF13855:Leucine rich repeat	Pkinase
104796591	11.0589	0.946978	3.50543	0.0183449	0.426176	MIR5780D	NC_038245.2	5077349	5077587	+	239	miRNA	microRNA MIR5780d && - && -	-
100798981	21.6696	5.08378	2.10096	0.018358	0.426224	LOC100798981	NC_038253.2	7470717	7473039	+	2323	protein_coding	AAA-ATPase At3g28580 && Q9FLD5.1 RecName: Full=AAA-ATPase ASD, mitochondrial; AltName: Full=AAA-ATPase 1; AltName: Full=Protein ATPASE-IN-SEED-DEVELOPMENT && PF00004:ATPase family associated with various cellular activities (AAA)|PF14363:Domain associated at C-terminal with AAA	AAA
100784158	76.6982	37.2923	1.04392	0.0186053	0.428226	LOC100784158	NC_016089.4	1024146	1026157	-	1268	protein_coding	probable WRKY transcription factor 23-like && O22900.1 RecName: Full=Probable WRKY transcription factor 23; AltName: Full=WRKY DNA-binding protein 23 && PF03106:WRKY DNA -binding domain	WRKY
100793843	50.8004	14.6139	1.81053	0.0186141	0.428226	LOC100793843	NC_038252.2	34433004	34438402	-	1477	protein_coding	short-chain dehydrogenase TIC 32%2C chloroplastic && Q6RVV4.1 RecName: Full=Short-chain dehydrogenase TIC 32, chloroplastic; AltName: Full=Translocon at the inner envelope membrane of chloroplasts 32; Short=PsTIC32 && PF00106:short chain dehydrogenase	adh_short
100775922	103.424	20.5813	2.33592	0.0186302	0.428226	LOC100775922	NC_038253.2	6660622	6663165	+	1478	protein_coding	LOB domain-containing protein 25%2C transcript variant X3 && Q9FML4.1 RecName: Full=Protein LATERAL ORGAN BOUNDARIES; AltName: Full=ASYMMETRIC LEAVES 2-like protein 4; Short=AS2-like protein 4 && PF03195:Protein of unknown function DUF260	-
100803816	170.198	80.8814	1.078	0.0188755	0.430098	LOC100803816	NC_016091.4	5520642	5523811	+	1600	protein_coding	uncharacterized LOC100803816%2C transcript variant X1 && - && -	-
100809863	88.0826	31.3691	1.49362	0.0189256	0.430098	LOC100809863	NC_038248.2	36025830	36028838	+	1420	protein_coding	MhpC domain-containing protein && - && PF12697:Alpha/beta hydrolase family	-
100780165	57.694	22.9571	1.33673	0.018957	0.430098	LOC100780165	NC_038251.2	2757940	2763021	+	2536	protein_coding	protein DETOXIFICATION 42%2C transcript variant X2 && Q9SYD6.2 RecName: Full=Protein DETOXIFICATION 42; Short=AtDTX42; AltName: Full=Aluminum-activated citrate transporter; AltName: Full=AtMATE; AltName: Full=FRD-like protein; AltName: Full=Multidrug and toxic compound extrusion protein 42; Short=MATE protein 42 && PF01554:MatE	MatE
100794433	147.833	65.6251	1.1745	0.01898	0.430098	LOC100794433	NC_038247.2	3409182	3413061	-	2475	protein_coding	AP2-like ethylene-responsive transcription factor ANT%2C transcript variant X2 && Q38914.2 RecName: Full=AP2-like ethylene-responsive transcription factor ANT; AltName: Full=Complementing a protein kinase C mutant protein 1; AltName: Full=Protein AINTEGUMENTA; AltName: Full=Protein DRAGON; AltName: Full=Protein OVULE MUTANT && PF00847:AP2 domain	AP2
100811236	7.02201	0	5.24943	0.0190158	1	LOC100811236	NC_038245.2	38923325	38926167	-	1804	transcribed_pseudogene	extradiol ring-cleavage dioxygenase-like && Q70FG7.1 RecName: Full=4,5-DOPA dioxygenase extradiol && PF02900:Catalytic LigB subunit of aromatic ring-opening dioxygenase	-
100792425	7.02201	0	5.24943	0.0190158	1	LOC100792425	NC_038244.2	5390719	5398314	+	3149	protein_coding	ABC transporter G family member 1 && Q8RXN0.1 RecName: Full=ABC transporter G family member 11; Short=ABC transporter ABCG.11; Short=AtABCG11; AltName: Full=Protein CUTICULAR DEFECT AND ORGAN FUSION 1; AltName: Full=Protein DESPERADO; AltName: Full=Protein PERMEABLE LEAVES 1; AltName: Full=White-brown complex homolog protein 11; Short=AtWBC11 && PF00005:ABC transporter|PF01061:ABC-2 type transpor…	ABC2_membrane
100793736	117.871	32.386	1.87031	0.0190331	0.430494	LOC100793736	NC_038247.2	15927113	15935596	-	1789	protein_coding	alcohol-forming fatty acyl-CoA reductase%2C transcript variant X1 && Q9XGY7.1 RecName: Full=Alcohol-forming fatty acyl-CoA reductase && PF07993:Male sterility protein|PF03015:Male sterility protein	NAD_binding_4
100792286	78.7183	25.541	1.628	0.0191259	0.431834	LOC100792286	NC_038253.2	3453300	3454667	+	1368	protein_coding	auxin-responsive protein SAUR78 && - && PF02519:Auxin responsive protein	Auxin_inducible
100500449	52.432	24.1413	1.11853	0.0191555	0.431885	LOC100500449	NC_038249.2	31479059	31480032	-	815	protein_coding	uncharacterized LOC100500449 && - && -	-
100786135	206.925	65.8665	1.65468	0.0192302	0.432416	LOC100786135	NC_038255.2	49967542	49968839	+	1298	protein_coding	protein LIGHT-DEPENDENT SHORT HYPOCOTYLS 4 && Q9M836.1 RecName: Full=Protein LIGHT-DEPENDENT SHORT HYPOCOTYLS 2; AltName: Full=Protein ORGAN BOUNDARY 3 && PF04852:Protein of unknown function (DUF640)	-
121175173	16.9425	3.13148	2.45886	0.0193098	0.43271	LOC121175173	NC_038243.2	39814074	39815617	-	1451	lncRNA	uncharacterized LOC121175173 && - && -	-
100786306	22.1268	5.82453	1.94026	0.0193445	0.432865	LOC100786306	NC_038255.2	35151633	35159116	-	2074	protein_coding	uncharacterized LOC100786306%2C transcript variant X2 && - && PF03097:BRO1-like domain	-
121173684	11.0589	1.30786	3.06974	0.0193512	0.432865	LOC121173684	NC_016089.4	2499013	2500642	+	1630	transcribed_pseudogene	metalloendoproteinase 5-MMP-like && Q9ZUJ5.1 RecName: Full=Metalloendoproteinase 5-MMP; Short=At5-MMP; Flags: Precursor && PF01471:Putative peptidoglycan binding domain|PF00413:Matrixin	PG_binding_1
100800351	1906.74	363.188	2.39256	0.0194482	0.433602	LHCB1-7	NC_038252.2	32667799	32668742	+	944	protein_coding	photosystem II type I chlorophyll a/b-binding protein && P09756.1 RecName: Full=Chlorophyll a-b binding protein 3, chloroplastic; AltName: Full=LHCII type I CAB-3; Short=LHCP; Flags: Precursor && PF00504:Chlorophyll A-B binding protein	-
100527111	7.0997	0	5.26435	0.0194517	1	LOC100527111	NC_038246.2	589214	592809	-	783	protein_coding	uncharacterized LOC100527111 && - && -	-
100816806	53.433	20.1474	1.41156	0.0194692	0.433602	LOC100816806	NC_038256.2	5782375	5784761	+	2387	protein_coding	uncharacterized LOC100816806%2C transcript variant X3 && - && -	-
102664497	52.9668	17.188	1.61456	0.0195306	0.433602	LOC102664497	NC_038250.2	48031233	48049909	+	4405	protein_coding	probable disease resistance protein At4g27220%2C transcript variant X1 && Q9T048.1 RecName: Full=Disease resistance protein At4g27190 && PF00931:NB-ARC domain	NB-ARC
100815348	124.738	51.9143	1.2701	0.0195416	0.433602	GER17	NC_038246.2	37495977	37497007	+	663	protein_coding	germin-like protein 17 && Q9M263.1 RecName: Full=Germin-like protein subfamily 2 member 4; Flags: Precursor && PF00190:Cupin	-
100800722	47.9976	20.9979	1.19847	0.0196147	0.434199	LOC100800722	NC_038245.2	45399063	45402081	+	2252	protein_coding	cytokinin dehydrogenase 6 && Q9LY71.2 RecName: Full=Cytokinin dehydrogenase 6; AltName: Full=Cytokinin oxidase 6; Short=AtCKX6; Short=AtCKX7; Short=CKO6; Flags: Precursor && PF01565:FAD binding domain|PF09265:Cytokinin dehydrogenase 1, FAD and cytokinin binding	FAD_binding_4
100306346	54.0546	19.0074	1.50933	0.0198196	0.437006	LOC100306346	NC_038249.2	19960564	19961538	+	975	protein_coding	SCP-like extracellular protein domain-containing protein && Q40374.1 RecName: Full=Pathogenesis-related protein PR-1; Flags: Precursor && PF00188:Cysteine-rich secretory protein family	SCP
100797993	132.949	64.6883	1.04502	0.0198751	0.437979	LOC100797993	NC_038248.2	38334210	38339134	-	1536	protein_coding	protein trichome birefringence-like 39 && Q9SIN2.1 RecName: Full=Protein trichome birefringence-like 39 && PF14416:PMR5 N terminal Domain|PF13839:GDSL/SGNH-like Acyl-Esterase family found in Pmr5 and Cas1p	-
100804734	52.1899	25.333	1.04314	0.0199329	0.438365	LOC100804734	NC_038249.2	32968905	32972428	+	1419	pseudogene	- && Q2V3H0.2 RecName: Full=Pentatricopeptide repeat-containing protein At4g18975, chloroplastic; Flags: Precursor && -	-
100799103	747.723	353.95	1.08021	0.0199854	0.438365	LOC100799103	NC_038251.2	2007782	2012760	-	4139	protein_coding	disease resistance-like protein DSC1 && Q40392.1 RecName: Full=TMV resistance protein N && -	-
100806493	6.86662	0	5.21927	0.0200481	1	LOC100806493	NC_038248.2	40401837	40404206	-	1392	protein_coding	protein LIGHT-DEPENDENT SHORT HYPOCOTYLS 10%2C transcript variant X1 && Q9S7R3.1 RecName: Full=Protein LIGHT-DEPENDENT SHORT HYPOCOTYLS 10; AltName: Full=Protein ORGAN BOUNDARY 10 && PF04852:Protein of unknown function (DUF640)	-
100817099	184.461	66.9514	1.46526	0.0200597	0.439536	LOC100817099	NC_038253.2	34485875	34489231	+	1211	protein_coding	TIM_phosphate_binding superfamily protein && B9FSC8.1 RecName: Full=Putative 12-oxophytodienoate reductase 11; AltName: Full=OPDA-reductase 11; Short=OsOPR11 && PF00724:NADH:flavin oxidoreductase / NADH oxidase family	Oxidored_FMN
100810391	56.6332	20.9664	1.44036	0.0201577	0.441187	LOC100810391	NC_016091.4	2805632	2807633	-	1822	protein_coding	cytochrome P450 CYP82D47 && Q43068.2 RecName: Full=Cytochrome P450 82A1; AltName: Full=CYPLXXXII, partial [Pisum sativum] && PF00067:Cytochrome P450	p450
547666	139.959	56.5709	1.30765	0.0201782	0.441187	LOC547666	NC_038242.2	24443409	24446356	+	921	protein_coding	lectin && Q9SA16.1 RecName: Full=Protein PHLOEM PROTEIN 2-LIKE A9; Short=AtPP2-A9 && PF14299:Phloem protein 2	-
100813767	182.518	74.6474	1.2932	0.0202516	0.441187	LOC100813767	NC_038246.2	6545077	6549240	-	1917	protein_coding	uncharacterized LOC100813767 && - && -	-
100786354	42.891	17.3888	1.3014	0.0202588	0.441187	LOC100786354	NC_038241.2	19566155	19567350	-	1196	protein_coding	calmodulin-like protein 30 && Q9FIH9.1 RecName: Full=Calcium-binding protein CML37; AltName: Full=Calmodulin-like protein 37 && PF13499:EF-hand domain pair	-
100790184	71.5139	29.162	1.29981	0.0203334	0.441187	LOC100790184	NC_038246.2	37807690	37809992	-	2022	protein_coding	transcription factor MYB61 && Q8LPH6.1 RecName: Full=Transcription factor MYB86; AltName: Full=Myb homolog 4; Short=AtMyb4; AltName: Full=Myb-related protein 86; Short=AtMYB86 && PF00249:Myb-like DNA-binding domain	Myb_DNA-binding
100803034	49.8533	16.9187	1.55968	0.0203447	0.441187	LOC100803034	NC_038245.2	13735444	13749364	+	1734	protein_coding	homeobox protein knotted-1-like LET12%2C transcript variant X1 && O04136.1 RecName: Full=Homeobox protein knotted-1-like 3; AltName: Full=KNAP3 && PF03791:KNOX2 domain|PF05920:Homeobox KN domain|PF03790:KNOX1 domain	KNOX2
100815351	73.3876	24.1872	1.60224	0.020395	0.441187	LOC100815351	NC_016090.4	31560091	31563596	-	1234	protein_coding	transcription factor bHLH18 && Q9T072.2 RecName: Full=Transcription factor bHLH25; AltName: Full=Basic helix-loop-helix protein 25; Short=AtbHLH25; Short=bHLH 25; AltName: Full=Transcription factor EN 29; AltName: Full=bHLH transcription factor bHLH025 && PF00010:Helix-loop-helix DNA-binding domain	HLH
100815556	46.4617	16.4305	1.50959	0.0203972	0.441187	LOC100815556	NC_038255.2	49243422	49247909	-	1881	pseudogene	- && Q3ECP7.2 RecName: Full=Sugar transporter ERD6-like 5 && PF00083:Sugar (and other) transporter	Sugar_tr
100786490	69.1413	31.0365	1.16106	0.0204351	0.441708	LOC100786490	NC_038255.2	7113774	7115757	-	1313	protein_coding	LOB domain-containing protein 41 && Q9M886.1 RecName: Full=LOB domain-containing protein 41; AltName: Full=ASYMMETRIC LEAVES 2-like protein 38; Short=AS2-like protein 38 && PF03195:Protein of unknown function DUF260	-
112997659	22.8767	4.1169	2.49003	0.0204596	0.441708	LOC112997659	NC_038256.2	3304599	3305814	-	1000	protein_coding	uncharacterized LOC112997659%2C transcript variant X2 && - && PF12776:Myb/SANT-like DNA-binding domain	-
106796399	72.9811	27.4544	1.41447	0.0205174	0.442276	LOC106796399	NC_038252.2	6405400	6409382	-	3848	pseudogene	- && Q8VZG8.3 RecName: Full=MDIS1-interacting receptor like kinase 2; Short=AtMIK2; AltName: Full=Probable LRR receptor-like serine/threonine-protein kinase At4g08850; Flags: Precursor && -	-
100816720	23.8181	4.85811	2.30766	0.0205736	0.442527	LOC100816720	NC_016088.4	4974929	4976631	-	1147	protein_coding	transcription factor PRE6 && Q8GW32.1 RecName: Full=Transcription factor PRE6; AltName: Full=Basic helix-loop-helix protein 163; Short=AtbHLH163; Short=bHLH 163; AltName: Full=Protein KIDARI; AltName: Full=Protein PACLOBUTRAZOL RESISTANCE 6; AltName: Full=bHLH transcription factor bHLH163 && -	-
100776384	58.7997	15.5602	1.92281	0.0205867	0.442527	LOC100776384	NC_038248.2	2385898	2389899	-	2025	protein_coding	amino acid permease 4 && Q38967.1 RecName: Full=Amino acid permease 2; AltName: Full=Amino acid transporter AAP2 && PF01490:Transmembrane amino acid transporter protein	Aa_trans
100800830	52.6291	16.6236	1.67458	0.0206097	0.442527	LOC100800830	NC_038249.2	38800758	38805847	-	1695	protein_coding	nicotianamine aminotransferase 1 && Q9FN30.1 RecName: Full=Probable aminotransferase TAT2; AltName: Full=Tyrosine aminotransferase 2 && PF00155:Aminotransferase class I and II	Aminotran_1_2
100779120	41.0296	3.45324	3.57737	0.0206107	0.442527	LOC100779120	NC_038244.2	8431216	8436308	+	1927	protein_coding	cytochrome P450 71D10 && O48923.1 RecName: Full=Cytochrome P450 71D10 && PF00067:Cytochrome P450	p450
100812342	57.2278	21.8856	1.38927	0.020642	0.442527	LOC100812342	NC_016090.4	44785067	44791890	-	3147	protein_coding	respiratory burst oxidase homolog protein B && Q948T9.1 RecName: Full=Respiratory burst oxidase homolog protein B; AltName: Full=NADPH oxidase RBOHB; AltName: Full=StRBOHB && PF08030:Ferric reductase NAD binding domain|PF08022:FAD-binding domain|PF08414:Respiratory burst NADPH oxidase|PF01794:Ferric reductase like transmembrane component	FAD_binding_8
100796447	1923.6	960.913	1.00179	0.0206439	0.442527	LOC100796447	NC_038251.2	6970484	6977283	-	3767	protein_coding	auxin response factor 6%2C transcript variant X3 && Q9ZTX8.2 RecName: Full=Auxin response factor 6 && -	-
100800198	30.8221	10.5666	1.55612	0.0206775	0.442527	LOC100800198	NC_038245.2	19090039	19092991	+	1434	protein_coding	uncharacterized LOC100800198 && - && PF04788:Protein of unknown function (DUF620)	-
100820254	97.6416	48.8945	1.00274	0.0208163	0.442941	LOC100820254	NC_038243.2	17334765	17339126	-	2094	protein_coding	protein NRT1/ PTR FAMILY 8.1%2C transcript variant X1 && Q9M390.1 RecName: Full=Protein NRT1/ PTR FAMILY 8.1; Short=AtNPF8.1; AltName: Full=Peptide transporter PTR1 && PF00854:POT family	-
100787696	119.882	52.5175	1.19521	0.0208699	0.442941	LOC100787696	NC_016089.4	2440922	2442450	-	1040	protein_coding	two-component response regulator ARR5 && Q9ZWS9.1 RecName: Full=Two-component response regulator ARR3 && PF00072:Response regulator receiver domain	Response_reg
100798801	56.1671	25.6434	1.13421	0.0208772	0.442941	LOC100798801	NC_016089.4	36851130	36870315	-	5406	protein_coding	ABC transporter G family member 22%2C transcript variant X2 && Q93YS4.1 RecName: Full=ABC transporter G family member 22; Short=ABC transporter ABCG.22; Short=AtABCG22; AltName: Full=White-brown complex homolog protein 23; Short=AtWBC23 && PF00005:ABC transporter|PF01061:ABC-2 type transporter	ABC2_membrane
112998761	397.053	192.325	1.04791	0.0209062	0.442941	LOC112998761	NC_038249.2	12736801	12747883	-	6772	protein_coding	ABC transporter G family member 1%2C transcript variant X41 && Q8RXN0.1 RecName: Full=ABC transporter G family member 11; Short=ABC transporter ABCG.11; Short=AtABCG11; AltName: Full=Protein CUTICULAR DEFECT AND ORGAN FUSION 1; AltName: Full=Protein DESPERADO; AltName: Full=Protein PERMEABLE LEAVES 1; AltName: Full=White-brown complex homolog protein 11; Short=AtWBC11 && PF00076:RNA recognition m…	ABC_tran
100815664	54.6852	11.1792	2.29732	0.0209892	0.443993	LOC100815664	NC_038253.2	39920928	39923496	+	1445	protein_coding	alpha-amylase-like && P17859.1 RecName: Full=Alpha-amylase; AltName: Full=1,4-alpha-D-glucan glucanohydrolase; Flags: Precursor && PF07821:Alpha-amylase C-terminal beta-sheet domain|PF00128:Alpha amylase, catalytic domain	-
100500052	1023.57	497.76	1.04054	0.021089	0.444414	GSTU60	NC_038254.2	46316732	46318202	+	936	protein_coding	tau class glutathione S-transferase && P32110.1 RecName: Full=Probable glutathione S-transferase; AltName: Full=G2-4; AltName: Full=Heat shock protein 26A && PF00043:Glutathione S-transferase, C-terminal domain|PF02798:Glutathione S-transferase, N-terminal domain	GST_N
100813139	34.9727	9.22035	1.92728	0.021184	0.444956	LOC100813139	NC_038250.2	866084	869981	-	3801	protein_coding	LRR receptor-like serine/threonine-protein kinase RGI3 && C0LGR3.1 RecName: Full=Probable LRR receptor-like serine/threonine-protein kinase At4g26540; Flags: Precursor && PF08263:Leucine rich repeat N-terminal domain|PF00069:Protein kinase domain|PF13855:Leucine rich repeat	Pkinase
100799174	13.1207	1.02431	3.69571	0.021239	0.444981	LOC100799174	NC_016090.4	43334657	43335291	+	635	protein_coding	C2H2-type zinc finger protein && Q9FG05.1 RecName: Full=Zinc finger protein GIS2; AltName: Full=Protein GLABROUS INFLORESCENCE STEMS 2 && -	-
100798976	28.6229	8.87869	1.69645	0.0212429	0.444981	LOC100798976	NC_038253.2	598616	602664	-	2399	protein_coding	microtubule-associated protein 70-5%2C transcript variant X2 && Q8GYX3.1 RecName: Full=Microtubule-associated protein 70-5; Short=AtMAP70-5; AltName: Full=70 kDa microtubule-associated protein 5 && PF07058:Microtubule-associated protein 70	-
100305766	26.6478	5.88264	2.19007	0.0212812	0.445542	LOC100305766	NC_038248.2	37598614	37599605	+	992	protein_coding	uncharacterized LOC100305766 && - && -	-
100810013	1283.13	333.103	1.94589	0.0213099	0.445659	LOC100810013	NC_016090.4	38578277	38581824	+	1269	protein_coding	auxin-induced protein AUX28%2C transcript variant X1 && P13089.1 RecName: Full=Auxin-induced protein AUX28 && PF02309:AUX/IAA family	-
100819744	25.9576	6.52708	2.00043	0.0215152	0.448251	LOC100819744	NC_038252.2	8045845	8049818	+	3586	protein_coding	receptor-like protein kinase 5 && Q9FII5.1 RecName: Full=Leucine-rich repeat receptor-like protein kinase TDR; AltName: Full=Protein PHLOEM INTERCALATED WITH XYLEM; AltName: Full=Tracheary element differentiation inhibitory factor receptor; Short=AtTDR; Short=TDIF receptor; Flags: Precursor && PF00069:Protein kinase domain	Pkinase
547621	403.375	169.497	1.25159	0.0215538	0.448309	GS1GAMMA2	NC_016089.4	45029544	45034021	-	1632	protein_coding	glutamine synthetase cytosolic isozyme 2 && O82560.1 RecName: Full=Glutamine synthetase cytosolic isozyme 2; AltName: Full=GS1-2; AltName: Full=Glutamate--ammonia ligase && PF03951:Glutamine synthetase, beta-Grasp domain|PF00120:Glutamine synthetase, catalytic domain	-
100780817	75.0609	26.5969	1.49811	0.0215895	0.448309	LOC100780817	NC_038248.2	36777878	36785607	-	2752	protein_coding	cellulose synthase-like protein B5%2C transcript variant X2 && O80891.1 RecName: Full=Cellulose synthase-like protein B4; Short=AtCslB4 && PF03552:Cellulose synthase	-
100784828	104.709	25.8202	2.02642	0.0216342	0.448309	GLYI-9	NC_038244.2	17119443	17121737	-	899	protein_coding	putative lactoylglutathione lyase && - && PF00903:Glyoxalase/Bleomycin resistance protein/Dioxygenase superfamily	Glyoxalase
100527813	179.853	80.6634	1.1606	0.0218317	0.449787	LOC100527813	NC_016091.4	48251883	48255266	+	1202	protein_coding	methylesterase 17 && Q9SG92.1 RecName: Full=Methylesterase 17; Short=AtMES17; AltName: Full=Methyl indole-3-acetic acid esterase && PF12695:Alpha/beta hydrolase family	-
100305850	24.0332	3.56992	2.77926	0.0218828	0.450315	LOC100305850	NC_038247.2	35518395	35521519	-	763	protein_coding	uncharacterized LOC100305850 && - && PF06886:Targeting protein for Xklp2 (TPX2)	-
100788183	34.7903	9.0451	1.94532	0.0219256	0.450713	LOC100788183	NC_038244.2	3508966	3513140	-	1955	protein_coding	protein SAR DEFICIENT 1 && Q9C9T2.1 RecName: Full=Protein SAR DEFICIENT 1 && PF07887:Calmodulin binding protein-like	-
100796861	121.669	46.2229	1.3998	0.0219549	0.451076	LOC100796861	NC_016089.4	6933068	6934053	+	986	transcribed_pseudogene	chlorophyll a-b binding protein 2%2C chloroplastic-like && P09755.1 RecName: Full=Chlorophyll a-b binding protein 2, chloroplastic; AltName: Full=LHCII type I CAB-2; Short=LHCP; Flags: Precursor && PF00504:Chlorophyll A-B binding protein	-
100813583	80.1135	31.4241	1.35792	0.0220621	0.452318	LOC100813583	NC_016090.4	36788404	36791432	+	1526	protein_coding	zinc finger protein WIP2 && Q9SVY1.1 RecName: Full=Zinc finger protein WIP2; AltName: Full=Protein NO TRANSMITTING TRACT; AltName: Full=WIP-domain protein 2; Short=AtWIP2 && -	-
100801603	131.667	61.8082	1.09343	0.0220713	0.452318	LOC100801603	NC_038251.2	3679484	3688446	+	3058	protein_coding	phosphatidylinositol 4-phosphate 5-kinase 7%2C transcript variant X3 && Q9SUI2.1 RecName: Full=Phosphatidylinositol 4-phosphate 5-kinase 7; Short=AtPIP5K7; AltName: Full=1-phosphatidylinositol 4-phosphate kinase 7; AltName: Full=Diphosphoinositide kinase 7; Short=AtP5K2; AltName: Full=PtdIns(4)P-5-kinase 7 && -	-
100785621	100.57	28.9054	1.80275	0.0220813	0.452318	LOC100785621	NC_016091.4	11341986	11344196	+	1776	protein_coding	cytochrome P450 71A1 && P24465.2 RecName: Full=Cytochrome P450 71A1; AltName: Full=ARP-2; AltName: Full=CYPLXXIA1 && PF00067:Cytochrome P450	p450
100778236	11.5938	1.66874	2.80177	0.0220858	0.452318	LOC100778236	NC_038245.2	49801443	49802641	-	890	protein_coding	protein LURP-one-related 15%2C transcript variant X1 && Q9SF24.2 RecName: Full=Protein LURP-one-related 10 && PF04525:LURP-one-related	-
102660475	27.7176	7.67982	1.84639	0.0222073	0.452895	LOC102660475	NC_038251.2	50856137	50858749	-	1525	protein_coding	zinc finger protein CONSTANS-LIKE 4 && - && PF06203:CCT motif	CCT
100803095	75.0249	24.653	1.61248	0.0222887	0.453616	LOC100803095	NC_038255.2	48501896	48507700	+	1373	protein_coding	homeobox protein knotted-1-like && Q7GDL5.1 RecName: Full=Homeobox protein knotted-1-like 10; AltName: Full=Homeobox protein HOS9; AltName: Full=Homeobox protein OSH71; AltName: Full=Homeobox protein knotted-1-like 2; Short=Oskn2 >A2Y007.2 RecName: Full=Homeobox protein knotted-1-like 10; AltName: Full=Homeobox protein HOS9; AltName: Full=Homeobox protein OSH71; AltName: Full=Homeobox protein kno…	KNOX2
100776165	22.808	5.68932	2.00824	0.0223103	0.453616	LOC100776165	NC_038247.2	16823987	16826303	-	1378	protein_coding	probable xyloglucan endotransglucosylase/hydrolase protein 32-like && Q9SJL9.1 RecName: Full=Probable xyloglucan endotransglucosylase/hydrolase protein 32; Short=At-XTH32; Short=XTH-32; Flags: Precursor && PF06955:Xyloglucan endo-transglycosylase (XET) C-terminus|PF00722:Glycosyl hydrolases family 16	-
102666380	208.557	97.439	1.09918	0.0223339	0.453616	LOC102666380	NC_038249.2	21909525	21912277	-	2105	protein_coding	probable pectinesterase/pectinesterase inhibitor 12%2C transcript variant X2 && O48711.1 RecName: Full=Probable pectinesterase/pectinesterase inhibitor 12; Includes: RecName: Full=Pectinesterase inhibitor 12; AltName: Full=Pectin methylesterase inhibitor 12; Includes: RecName: Full=Pectinesterase 12; Short=PE 12; AltName: Full=Pectin methylesterase 12; Short=AtPME12; Flags: Precursor && PF04043:P…	-
732585	102.061	27.8991	1.87576	0.0223774	0.453951	WRKY40	NC_038244.2	11025439	11027836	+	1276	protein_coding	WRKY transcription factor 40%2C transcript variant X1 && Q9SVB7.1 RecName: Full=Probable WRKY transcription factor 13; AltName: Full=WRKY DNA-binding protein 13 && PF03106:WRKY DNA -binding domain	WRKY
104795903	40.2854	13.0544	1.63648	0.0226631	0.456964	MIR319O	NC_038242.2	11415460	11415654	-	195	miRNA	microRNA MIR319o && - && -	-
100306250	165.516	76.3529	1.11997	0.0227273	0.457208	LOC100306250	NC_038247.2	6071998	6074311	-	1158	protein_coding	uncharacterized LOC100306250 && - && -	-
100788995	136.935	65.7207	1.06449	0.0227627	0.457524	LOC100788995	NC_016091.4	39043616	39048612	+	1470	protein_coding	ninja-family protein AFP3%2C transcript variant X4 && Q94F39.1 RecName: Full=Ninja-family protein AFP3; AltName: Full=ABI five-binding protein 3; Short=ABI5-binding protein 3 && PF16135:TPL-binding domain in jasmonate signalling	-
100795683	95.368	33.2993	1.52046	0.0229245	0.457834	LOC100795683	NC_038256.2	1940686	1942834	+	2149	protein_coding	cytochrome P450 89A2 && Q9SRQ1.1 RecName: Full=Cytochrome P450 89A9 && PF00067:Cytochrome P450	p450
100814453	127.484	58.8841	1.11581	0.0229523	0.457834	LOC100814453	NC_016089.4	49483336	49486031	+	1497	pseudogene	- && P87131.1 RecName: Full=Cysteine synthase 2; Short=CS 2; AltName: Full=Cysteine synthase-like protein; Short=CSl; AltName: Full=O-acetylserine (thiol)-lyase 2; Short=OAS-TL 2; AltName: Full=O-acetylserine sulfhydrylase 2 && -	-
100806014	25.336	8.15692	1.64327	0.0230088	0.458228	LOC100806014	NC_038250.2	45292225	45293327	-	1103	protein_coding	AT-hook motif nuclear-localized protein 28 && Q9LTA2.1 RecName: Full=AT-hook motif nuclear-localized protein 17 && PF03479:Domain of unknown function (DUF296)	-
100802907	111.677	26.7873	2.06619	0.023093	0.458578	LOC100802907	NC_038255.2	40813274	40816304	+	1563	protein_coding	zinc finger protein WIP2 && Q9SVY1.1 RecName: Full=Zinc finger protein WIP2; AltName: Full=Protein NO TRANSMITTING TRACT; AltName: Full=WIP-domain protein 2; Short=AtWIP2 && -	-
100804390	20.6089	4.47824	2.21599	0.0231159	0.458578	LOC100804390	NC_038249.2	29726069	29729384	-	1485	protein_coding	auxin-induced protein 5NG4-like && Q9FL41.1 RecName: Full=WAT1-related protein At5g07050 && PF00892:EamA-like transporter family	DUF6
100305409	185.286	68.6817	1.43124	0.023198	0.459016	CRK17	NC_038246.2	48127395	48133638	+	3786	protein_coding	cysteine-rich receptor-like protein kinase%2C transcript variant X2 && Q9M0X5.1 RecName: Full=Cysteine-rich receptor-like protein kinase 25; Short=Cysteine-rich RLK25; Flags: Precursor && PF01657:Salt stress response/antifungal|PF07714:Protein tyrosine kinase	Pkinase_Tyr
100784030	34.0403	5.69632	2.59768	0.0233012	0.45987	LOC100784030	NC_038247.2	18047574	18051034	+	1223	protein_coding	isoliquiritigenin 2'-O-methyltransferase && P93324.1 RecName: Full=Isoliquiritigenin 2'-O-methyltransferase; Short=MsCHMT; AltName: Full=Chalcone O-methyltransferase; Short=ChOMT; AltName: Full=Licodione 2'-O-methyltransferase; Short=MsLMT && PF00891:O-methyltransferase|PF08100:Dimerisation domain	-
100802733	47.3254	15.6509	1.60032	0.0234361	0.461352	LOC100802733	NC_016090.4	37958132	37966132	+	2214	protein_coding	basic helix-loop-helix protein A && E3SXU4.1 RecName: Full=Basic helix-loop-helix protein A [Pisum sativum] && PF14215:bHLH-MYC and R2R3-MYB transcription factors N-terminal|PF00010:Helix-loop-helix DNA-binding domain	HLH
100811148	35.101	10.0773	1.81425	0.0234946	0.461721	LOC100811148	NC_038242.2	43125770	43129851	+	2911	protein_coding	G-type lectin S-receptor-like serine/threonine-protein kinase At1g11300 && Q9SXB4.1 RecName: Full=G-type lectin S-receptor-like serine/threonine-protein kinase At1g11300; Flags: Precursor && PF08276:PAN-like domain|PF01453:D-mannose binding lectin|PF00954:S-locus glycoprotein domain|PF07714:Protein tyrosine kinase	Pkinase_Tyr
100819530	41.5285	13.3764	1.64049	0.0235027	0.461721	LOC100819530	NC_038250.2	6797836	6804901	+	2965	protein_coding	mitogen-activated protein kinase kinase kinase 5%2C transcript variant X1 && Q9CAD5.1 RecName: Full=Mitogen-activated protein kinase kinase kinase YODA; AltName: Full=YODA MAPKK kinase && PF00069:Protein kinase domain	Pkinase
100775940	76.1454	37.4082	1.03194	0.02356	0.461977	LOC100775940	NC_016089.4	10047215	10050452	-	1072	protein_coding	HVA22-like protein c && Q9S784.1 RecName: Full=HVA22-like protein c; Short=AtHVA22c && PF03134:TB2/DP1, HVA22 family	TB2_DP1_HVA22
100527330	15.813	1.40463	3.51714	0.0236186	0.462349	LOC100527330	NC_038241.2	5426724	5427514	+	791	protein_coding	alpha-amylase inhibitor/lipid transfer/seed storage superfamily protein && P14009.1 RecName: Full=14 kDa proline-rich protein DC2.15; Flags: Precursor && PF14547:Hydrophobic seed protein	-
100820084	207.021	99.4792	1.05834	0.0237255	0.462553	LOC100820084	NC_038244.2	5366462	5379351	-	3157	protein_coding	LMBR1 domain-containing protein 2 homolog A%2C transcript variant X3 && Q54Q92.1 RecName: Full=LMBR1 domain-containing protein 2 homolog A && PF04791:LMBR1-like membrane protein	-
100788195	290.953	108.566	1.42473	0.0240715	0.466386	LOC100788195	NC_038244.2	43073592	43075290	+	1297	protein_coding	uncharacterized LOC100788195 && - && PF04520:Senescence regulator	-
100802704	17.4086	3.39559	2.36283	0.0240788	0.466386	MYB205	NC_038253.2	3839347	3840999	-	1079	protein_coding	transcription factor MYB205 && Q9FJA2.1 RecName: Full=Transcription factor TT2; AltName: Full=Myb-related protein 123; Short=AtMYB123; AltName: Full=Myb-related transcription factor LBM2-like; AltName: Full=Protein TRANSPARENT TESTA 2 && PF00249:Myb-like DNA-binding domain	Myb_DNA-binding
100786017	85.3068	26.5727	1.69014	0.0242429	0.467919	LOC100786017	NC_038249.2	36098274	36100804	-	1417	protein_coding	protein SRG1 && Q39224.1 RecName: Full=Protein SRG1; Short=AtSRG1; AltName: Full=Protein SENESCENCE-RELATED GENE 1 && PF14226:non-haem dioxygenase in morphine synthesis N-terminal|PF03171:2OG-Fe(II) oxygenase superfamily	2OG-FeII_Oxy
100789249	701.438	95.857	2.87228	0.0244159	0.468972	LOC100789249	NC_038244.2	14478938	14481294	+	1407	protein_coding	cationic peroxidase 2-like && P22196.1 RecName: Full=Cationic peroxidase 2; AltName: Full=PNPC2; Flags: Precursor [Arachis hypogaea] && PF00141:Peroxidase	-
100782166	125.596	48.0004	1.3894	0.0244309	0.468972	LOC100782166	NC_038244.2	16218963	16223983	-	1713	protein_coding	ATP-dependent 6-phosphofructokinase 3 && Q94AA4.1 RecName: Full=ATP-dependent 6-phosphofructokinase 3; Short=ATP-PFK 3; Short=Phosphofructokinase 3; AltName: Full=Phosphohexokinase 3 && PF00365:Phosphofructokinase	PFK
100801392	113.897	41.2301	1.46556	0.024565	0.468972	LOC100801392	NC_038242.2	3558457	3559976	+	1178	protein_coding	protein SOB FIVE-LIKE 6 && - && -	-
100807716	35.2294	10.9275	1.70211	0.024615	0.46923	SPX9	NC_038256.2	37023440	37025117	+	1094	protein_coding	SPX domain-containing protein 9 && O48781.1 RecName: Full=SPX domain-containing protein 2; AltName: Full=Protein SPX DOMAIN GENE 2; Short=AtSPX2 && PF03105:SPX domain	SPX
100799494	37.1718	7.00372	2.42003	0.0247447	0.470539	LOC100799494	NC_038245.2	49260547	49263508	-	2962	protein_coding	receptor-like protein EIX2%2C transcript variant X2 && - && PF08263:Leucine rich repeat N-terminal domain	LRRNT_2
100805573	110.209	52.6788	1.0713	0.0248238	0.471631	LOC100805573	NC_038247.2	37468970	37471842	-	2873	protein_coding	putative serine/threonine-protein kinase-like protein CCR3 && Q9LY50.1 RecName: Full=Putative serine/threonine-protein kinase-like protein CCR3; AltName: Full=Protein CRINKLY 4 RELATED 3; Short=AtCRR3; Flags: Precursor && PF00069:Protein kinase domain	Pkinase
100784735	100.206	39.7852	1.33645	0.0249951	0.472391	LOC100784735	NC_038255.2	47980491	47982253	+	1382	protein_coding	uncharacterized LOC100784735 && - && -	-
100101902	216.604	99.5222	1.1244	0.0251714	0.473286	IF7GT	NC_038252.2	33924407	33926011	-	1605	protein_coding	UDP-glucose:isoflavone 7-O-glucosyltransferase && A6BM07.1 RecName: Full=Isoflavone 7-O-glucosyltransferase 1; AltName: Full=UDP-glucose:isoflavone 7-O-glucosyltransferase; Flags: Precursor && PF00201:UDP-glucoronosyl and UDP-glucosyl transferase	UDPGT
100820284	48.7746	17.2294	1.50863	0.0252511	0.473423	LOC100820284	NC_016088.4	46468631	46472753	+	1722	protein_coding	transcription factor UNE10 && Q8GZ38.1 RecName: Full=Transcription factor UNE10; AltName: Full=Basic helix-loop-helix protein 16; Short=AtbHLH16; Short=bHLH 16; AltName: Full=Protein UNFERTILIZED EMBRYO SAC 10; AltName: Full=Transcription factor EN 108; AltName: Full=bHLH transcription factor bHLH016 && PF00010:Helix-loop-helix DNA-binding domain	HLH
100785212	147.838	63.834	1.21679	0.025331	0.473655	LOC100785212	NC_038253.2	7004774	7008308	-	2148	protein_coding	serine/threonine/tyrosine-protein kinase HT1%2C transcript variant X1 && Q2MHE4.1 RecName: Full=Serine/threonine-protein kinase HT1; AltName: Full=High leaf temperature protein 1 && PF07714:Protein tyrosine kinase	Pkinase_Tyr
100816136	25.0432	5.2	2.28003	0.0253953	0.473923	LOC100816136	NC_038249.2	41528247	41530955	-	1276	protein_coding	probable E3 ubiquitin-protein ligase LUL2%2C transcript variant X2 && Q9LFH6.1 RecName: Full=Probable E3 ubiquitin-protein ligase LUL2; AltName: Full=Protein LOG2-LIKE UBIQUITIN LIGASE 2; AltName: Full=RING finger protein 269 && PF13920:Zinc finger, C3HC4 type (RING finger)	-
100804830	99.3182	43.513	1.18734	0.0255221	0.474149	LOC100804830	NC_016089.4	1632199	1633827	+	1118	protein_coding	transcription factor PRE6 && Q8GW32.1 RecName: Full=Transcription factor PRE6; AltName: Full=Basic helix-loop-helix protein 163; Short=AtbHLH163; Short=bHLH 163; AltName: Full=Protein KIDARI; AltName: Full=Protein PACLOBUTRAZOL RESISTANCE 6; AltName: Full=bHLH transcription factor bHLH163 && -	-
100527721	7.63457	0.360882	4.40598	0.0255286	0.474149	LOC100527721	NC_038247.2	4555829	4556414	+	586	protein_coding	uncharacterized LOC100527721 && - && -	-
100816628	127.571	30.0931	2.0886	0.0255643	0.474149	LOC100816628	NC_038247.2	3766866	3771569	-	1444	protein_coding	probable prolyl 4-hydroxylase 9%2C transcript variant X2 && Q8VZJ7.1 RecName: Full=Probable prolyl 4-hydroxylase 9; Short=AtP4H9 && PF13640:2OG-Fe(II) oxygenase superfamily	-
100816755	103.209	22.563	2.19703	0.02564	0.474485	LOC100816755	NC_038254.2	1337973	1341994	-	2721	protein_coding	protein ROLLING AND ERECT LEAF 2 && - && PF04782:Protein of unknown function (DUF632)|PF04783:Protein of unknown function (DUF630)	-
100780411	45.0665	10.0192	2.17411	0.0256661	0.474485	LOC100780411	NC_016090.4	41027881	41029595	+	1715	protein_coding	UDP-glycosyltransferase 73C5 && Q9ZQ94.1 RecName: Full=UDP-glycosyltransferase 73C5; AltName: Full=Cytokinin-O-glucosyltransferase 3; AltName: Full=Deoxynivalenol-glucosyl-transferase 1; AltName: Full=Zeatin O-glucosyltransferase 3; Short=AtZOG3 && PF00201:UDP-glucoronosyl and UDP-glucosyl transferase	UDPGT
100808660	73.0048	36.5626	1.00179	0.0257036	0.474485	LOC100808660	NC_038250.2	47462077	47463862	+	1783	protein_coding	eugenol O-methyltransferase-like%2C transcript variant X1 && B6VJS4.2 RecName: Full=Trans-resveratrol di-O-methyltransferase; AltName: Full=Resveratrol O-methyltransferase; Short=ROMT; Short=VvROMT && PF00891:O-methyltransferase|PF08100:Dimerisation domain	-
100792931	75.1116	34.5153	1.1204	0.0257068	0.474485	LOC100792931	NC_038243.2	44337653	44341259	-	2847	protein_coding	scarecrow-like protein 13-like%2C transcript variant X1 && Q9M0M5.2 RecName: Full=Scarecrow-like protein 13; Short=AtSCL13; AltName: Full=GRAS family protein 24; Short=AtGRAS-24 && PF03514:GRAS domain family	GRAS
100803423	233.859	82.8321	1.50091	0.0257143	0.474485	LOC100803423	NC_038254.2	53709397	53711570	-	1809	protein_coding	UDP-glycosyltransferase 74G1 && Q6VAA6.1 RecName: Full=UDP-glycosyltransferase 74G1 && PF00201:UDP-glucoronosyl and UDP-glucosyl transferase	UDPGT
100807014	468.967	195.867	1.26156	0.0258955	0.475472	LOC100807014	NC_038247.2	5861144	5866748	+	2362	protein_coding	MLO-like protein 4 && O23693.2 RecName: Full=MLO-like protein 4; Short=AtMlo4 && PF03094:Mlo family	-
100778886	227.8	95.7037	1.25394	0.0259803	0.475965	LOC100778886	NC_038249.2	33583494	33589074	-	852	protein_coding	protein LIGHT-DEPENDENT SHORT HYPOCOTYLS 10 && Q9S7R3.1 RecName: Full=Protein LIGHT-DEPENDENT SHORT HYPOCOTYLS 10; AltName: Full=Protein ORGAN BOUNDARY 10 && PF04852:Protein of unknown function (DUF640)	-
547790	386.381	180.252	1.10147	0.0261392	0.477814	SPK-1	NC_016088.4	54819563	54823514	+	1410	protein_coding	protein kinase%2C transcript variant X1 && A2ZAB5.2 RecName: Full=Serine/threonine-protein kinase SAPK3; AltName: Full=Osmotic stress/abscisic acid-activated protein kinase 3; AltName: Full=Protein kinase REK >P0C5D6.1 RecName: Full=Serine/threonine-protein kinase SAPK3; AltName: Full=Osmotic stress/abscisic acid-activated protein kinase 3; AltName: Full=Protein kinase REK && PF00069:Protein kina…	Pkinase
113000288	7.62558	0.360882	4.41245	0.0261464	0.477814	LOC113000288	NC_038254.2	563997	564128	+	132	snoRNA	small nucleolar RNA snoR74 && - && -	-
100775979	26.337	7.51249	1.81574	0.026305	0.478643	LOC100775979	NC_038247.2	36009937	36012048	-	980	protein_coding	uncharacterized LOC100775979 && - && -	-
100780443	28.7783	7.95093	1.86667	0.0263095	0.478643	LOC100780443	NC_038248.2	34404923	34410251	+	2534	protein_coding	probable serine/threonine-protein kinase PBL28%2C transcript variant X2 && Q9LX66.1 RecName: Full=Receptor-like protein kinase HERK 1; AltName: Full=Protein HERCULES RECEPTOR KINASE 1; Flags: Precursor && PF07714:Protein tyrosine kinase	Pkinase_Tyr
100500487	33.7295	7.74516	2.13895	0.0263244	0.478643	LOC100500487	NC_038245.2	1264933	1265786	-	609	protein_coding	heavy metal-associated isoprenylated plant protein 47 && F4JDJ0.1 RecName: Full=Heavy metal-associated isoprenylated plant protein 47; Short=AtHIP47; Flags: Precursor && -	-
100781056	46.1599	20.0701	1.21006	0.0263297	0.478643	LOC100781056	NC_038251.2	9514913	9517109	+	1242	protein_coding	U-box domain-containing protein 54 && - && -	-
778104	14.4235	3.05393	2.24897	0.0264029	0.479379	LOC778104	NC_038249.2	41721360	41722794	-	858	protein_coding	Dof11 && Q84TE9.1 RecName: Full=Dof zinc finger protein DOF5.3; Short=AtDOF5.3 && PF02701:Dof domain, zinc finger	zf-Dof
100815780	277.541	33.9147	3.03367	0.0264343	0.479687	LOC100815780	NC_038249.2	44082181	44092587	-	3709	protein_coding	coatomer subunit beta'-2%2C transcript variant X1 && Q9C827.1 RecName: Full=Coatomer subunit beta'-2; AltName: Full=Beta'-coat protein 2; Short=Beta'-COP 2 && PF04053:Coatomer WD associated region|PF00400:WD domain, G-beta repeat	Coatomer_WDAD
104794399	10.0758	0.966424	3.35305	0.0265228	0.479768	MIR164F	NC_016090.4	44704615	44704717	+	103	miRNA	microRNA MIR164f && - && -	-
112997706	14.053	1.38542	3.3614	0.0265498	0.479768	LOC112997706	NC_038255.2	39158952	39159176	+	225	snoRNA	small nucleolar RNA U3 && - && -	-
100793219	98.843	48.1024	1.04044	0.0266989	0.480008	CRK91	NC_038256.2	37929112	37932491	-	2156	protein_coding	cysteine-rich receptor-like protein kinase%2C transcript variant X2 && Q9M0X5.1 RecName: Full=Cysteine-rich receptor-like protein kinase 25; Short=Cysteine-rich RLK25; Flags: Precursor && PF01657:Salt stress response/antifungal|PF07714:Protein tyrosine kinase	Pkinase_Tyr
100815216	68.1493	25.2771	1.43832	0.0267914	0.480994	LOC100815216	NC_038256.2	37220805	37222187	-	855	protein_coding	uncharacterized LOC100815216%2C transcript variant X2 && - && -	-
100787750	59.6781	11.881	2.33614	0.026841	0.480994	LOC100787750	NC_038256.2	42625441	42628302	-	1944	protein_coding	trihelix transcription factor PTL && Q9LZS0.1 RecName: Full=Trihelix transcription factor PTL; AltName: Full=Trihelix DNA-binding protein PETAL LOSS && PF13837:Myb/SANT-like DNA-binding domain	-
100784432	47.9289	22.6786	1.07689	0.0268565	0.480994	LOC100784432	NC_038242.2	16664636	16667244	-	1211	protein_coding	mitochondrial outer membrane protein porin 1 && Q9SRH5.3 RecName: Full=Mitochondrial outer membrane protein porin 1; AltName: Full=Voltage-dependent anion-selective channel protein 1; Short=AtVDAC1; Short=VDAC-1 && PF01459:Eukaryotic porin	-
100780243	65.708	17.4806	1.91806	0.0269123	0.480994	LOC100780243	NC_016090.4	2214745	2220584	-	2013	protein_coding	cytochrome P450 704C1 && Q50EK3.1 RecName: Full=Cytochrome P450 704C1; AltName: Full=Cytochrome P450 CYPD [Pinus taeda] && PF00067:Cytochrome P450	p450
100811980	46.9549	13.8727	1.7663	0.0269128	0.480994	LOC100811980	NC_016091.4	44929673	44931988	+	2316	protein_coding	leucine-rich repeat receptor-like serine/threonine/tyrosine-protein kinase SOBIR1 && Q9SKB2.1 RecName: Full=Leucine-rich repeat receptor-like serine/threonine/tyrosine-protein kinase SOBIR1; AltName: Full=Protein EVERSHED; AltName: Full=Protein SUPPRESSOR OF BIR1-1; Flags: Precursor && PF00069:Protein kinase domain	Pkinase
100787307	39.398	13.955	1.4908	0.0269289	0.480994	LOC100787307	NC_016088.4	40697348	40711388	+	1817	protein_coding	alcohol dehydrogenase-like 4 && A1L4Y2.1 RecName: Full=Alcohol dehydrogenase-like 3 && PF08240:Alcohol dehydrogenase GroES-like domain|PF00107:Zinc-binding dehydrogenase	ADH_N
100804212	36.5503	14.4898	1.33882	0.0269409	0.480994	LOC100804212	NC_038242.2	2101476	2102988	+	1425	protein_coding	serine/threonine-protein phosphatase PP1 && P48489.2 RecName: Full=Serine/threonine-protein phosphatase PP1 && PF00149:Calcineurin-like phosphoesterase|PF16891:Serine-threonine protein phosphatase N-terminal domain	Metallophos
100305853	44.5463	9.22758	2.28676	0.0270188	0.481717	LOC100305853	NC_038255.2	51055962	51056835	+	645	protein_coding	uncharacterized LOC100305853 && - && -	-
100305358	11.5251	1.40463	3.06975	0.0271471	0.482804	LOC100305358	NC_038253.2	35734821	35737747	-	2109	protein_coding	stress-induced receptor-like kinase%2C transcript variant X2 && P93604.1 RecName: Full=Rust resistance kinase Lr10; AltName: Full=Probable receptor-like serine/threonine-protein kinase LRK10; Flags: Precursor && PF07714:Protein tyrosine kinase	Pkinase_Tyr
100775871	102.811	46.8992	1.13577	0.0271733	0.482899	LOC100775871	NC_038249.2	15444873	15449152	-	1721	protein_coding	plant cysteine oxidase 2 && Q8LGJ5.1 RecName: Full=Plant cysteine oxidase 2 && -	-
100809917	58.3573	24.5524	1.24943	0.0272579	0.483315	LOC100809917	NC_038243.2	43728109	43729494	+	1080	protein_coding	uncharacterized LOC100809917 && - && -	-
100783822	247.482	107.011	1.21274	0.0272916	0.483568	LOC100783822	NC_038254.2	57049592	57056637	+	2419	protein_coding	heat shock cognate 70 kDa protein 2 && P09189.1 RecName: Full=Heat shock cognate 70 kDa protein && PF00012:Hsp70 protein	HSP70
102670080	14.812	2.73194	2.44761	0.0272982	0.483568	LOC102670080	NC_016089.4	49414407	49416305	-	1672	protein_coding	cytochrome P450 71D10 && O48923.1 RecName: Full=Cytochrome P450 71D10 && PF00067:Cytochrome P450	p450
100783199	27.9236	8.9368	1.65808	0.027331	0.483674	LOC100783199	NC_038242.2	4812635	4814005	+	1371	protein_coding	zinc finger protein 1 && Q39262.1 RecName: Full=Zinc finger protein 3 && -	-
100813064	95.305	26.4253	1.85752	0.0273623	0.483674	LOC100813064	NC_016091.4	46893421	46903763	+	2732	protein_coding	beta-galactosidase 6%2C transcript variant X1 && Q9FFN4.1 RecName: Full=Beta-galactosidase 6; Short=Lactase 6; Flags: Precursor && PF13364:Beta-galactosidase jelly roll domain|PF01301:Glycosyl hydrolases family 35	-
100777399	600.564	268.845	1.16047	0.027392	0.483674	ALDH2B8	NC_038254.2	20135275	20139018	+	1920	protein_coding	aldehyde dehydrogenase family 2 member B8 && Q8S528.2 RecName: Full=Aldehyde dehydrogenase family 2 member B7, mitochondrial; Short=ALDH2b; Flags: Precursor && PF00171:Aldehyde dehydrogenase family	Aldedh
100790279	34.3781	4.23335	3.03423	0.0275049	0.484156	LOC100790279	NC_038242.2	11804503	11806544	+	1195	protein_coding	peroxidase 52-like && Q9FLC0.1 RecName: Full=Peroxidase 52; Short=Atperox P52; AltName: Full=ATP49; Flags: Precursor && PF00141:Peroxidase	-
102659722	12.1286	2.02962	2.59264	0.0276268	0.484578	LOC102659722	NC_038255.2	35132862	35134456	+	973	protein_coding	CASP-like protein 1F2 && B9RH17.1 RecName: Full=CASP-like protein 1F2; Short=RcCASPL1F2 && PF04535:Domain of unknown function (DUF588)	-
100799204	103.05	34.329	1.5918	0.027721	0.485868	LOC100799204	NC_038256.2	36564249	36567261	-	1935	protein_coding	palmitoyl-acyl carrier protein thioesterase%2C chloroplastic && Q9SQI3.1 RecName: Full=Palmitoyl-acyl carrier protein thioesterase, chloroplastic; AltName: Full=16:0-acyl-carrier protein thioesterase; Short=16:0-ACP thioesterase; AltName: Full=Acyl-[acyl-carrier-protein] hydrolase; AltName: Full=PATE; Flags: Precursor && PF01643:Acyl-ACP thioesterase	-
100817036	54.5535	22.2358	1.303	0.027875	0.487353	LOC100817036	NC_038242.2	8379414	8384522	-	1714	protein_coding	uncharacterized WD repeat-containing protein C2A9.03%2C transcript variant X1 && Q9Y7K5.2 RecName: Full=Uncharacterized WD repeat-containing protein C2A9.03 && -	-
100811465	248.441	117.111	1.08775	0.0279055	0.487353	LOC100811465	NC_038248.2	34004511	34011477	-	2970	protein_coding	potassium channel AKT2/3%2C transcript variant X1 && Q38898.1 RecName: Full=Potassium channel AKT2/3 && PF00520:Ion transport protein|PF00027:Cyclic nucleotide-binding domain|PF12796:Ankyrin repeats (3 copies)|PF11834:KHA, dimerisation domain of potassium ion channel	Ion_trans
100786975	7.2461	0.360882	4.33728	0.0280359	0.487353	LOC100786975	NC_038253.2	9051667	9054118	-	1365	transcribed_pseudogene	TBC1 domain family member 13-like && Q9NVG8.3 RecName: Full=TBC1 domain family member 13 && -	-
novel.94	114.725	54.5399	1.07489	0.0280397	0.487353	-	NC_038241.2	39917526	39919399	-	1089	-	- && - && -	-
100809358	18.6248	4.76133	1.97451	0.0281116	0.487893	LOC100809358	NC_038249.2	35587592	35590272	+	1020	protein_coding	uncharacterized LOC100809358 && - && PF08507:COPI associated protein	-
100812415	24.8878	7.58305	1.70416	0.028165	0.488094	LOC100812415	NC_038250.2	47578801	47584213	+	1742	protein_coding	peroxidase 4%2C transcript variant X1 && A7NY33.1 RecName: Full=Peroxidase 4; Flags: Precursor && PF00141:Peroxidase	-
100527044	39.2933	17.7888	1.14748	0.0282307	0.488614	LOC100527044	NC_016091.4	4270985	4271728	-	744	protein_coding	uncharacterized LOC100527044 && - && PF12023:Domain of unknown function (DUF3511)	-
100809035	10.7571	1.66874	2.69152	0.0282632	0.488614	LOC100809035	NC_038251.2	8868158	8871042	+	1836	protein_coding	uncharacterized LOC100809035%2C transcript variant X1 && - && PF12056:Protein of unknown function (DUF3537)	-
100810505	333.047	70.6098	2.23919	0.0282719	0.488614	LOC100810505	NC_038253.2	33596789	33605246	-	4656	protein_coding	pleiotropic drug resistance protein 1-like && O24367.1 RecName: Full=Pleiotropic drug resistance protein TUR2; Short=Protein Turion 2 [Spirodela polyrhiza] && PF01061:ABC-2 type transporter|PF14510:ABC-transporter extracellular N-terminal|PF00005:ABC transporter|PF08370:Plant PDR ABC transporter associated	ABC2_membrane
100783388	29.2265	9.278	1.66686	0.0282783	0.488614	LOC100783388	NC_038250.2	28519603	28533143	-	4091	protein_coding	disease resistance protein RPV1%2C transcript variant X2 && Q40392.1 RecName: Full=TMV resistance protein N && PF01582:TIR domain|PF00931:NB-ARC domain|PF07725:Leucine Rich Repeat	TIR
100812510	75.3864	27.0033	1.48818	0.0283415	0.48924	LOC100812510	NC_038247.2	63270	65392	+	1034	protein_coding	leucine-rich repeat protein 2%2C transcript variant X1 && Q9XIC7.1 RecName: Full=Somatic embryogenesis receptor kinase 2; Short=AtSERK2; AltName: Full=Somatic embryogenesis receptor-like kinase 2; Flags: Precursor && PF08263:Leucine rich repeat N-terminal domain|PF13855:Leucine rich repeat	LRRNT_2
100793283	27.4068	6.50717	2.08081	0.028388	0.489427	LOC100793283	NC_038243.2	37265517	37269805	-	807	protein_coding	uncharacterized LOC100793283 && - && -	-
106797559	61.2467	22.4294	1.45949	0.0285015	0.489754	LOC106797559	NC_038256.2	45078048	45080616	+	2475	protein_coding	uncharacterized LOC106797559 && P0C897.1 RecName: Full=Putative UPF0481 protein At3g02645 && -	-
100527693	18.7802	4.36202	2.10529	0.0285451	0.489754	LOC100527693	NC_038242.2	2876733	2877613	-	881	protein_coding	uncharacterized LOC100527693 && - && -	-
100794765	132.157	53.7447	1.303	0.028642	0.489754	LOC100794765	NC_038246.2	3975703	3979207	-	2132	protein_coding	uncharacterized LOC100794765%2C transcript variant X1 && - && PF16135:TPL-binding domain in jasmonate signalling	-
100790344	645.178	313.058	1.0445	0.0286867	0.489754	LOC100790344	NC_016089.4	32193990	32200281	+	1937	protein_coding	amino acid transporter AVT1A && P47082.1 RecName: Full=Vacuolar amino acid transporter 1 && PF01490:Transmembrane amino acid transporter protein	Aa_trans
100813462	410.605	177.426	1.21188	0.0287953	0.489754	LOC100813462	NC_038249.2	12769909	12775628	-	2376	protein_coding	ABC transporter G family member 1 && Q8RXN0.1 RecName: Full=ABC transporter G family member 11; Short=ABC transporter ABCG.11; Short=AtABCG11; AltName: Full=Protein CUTICULAR DEFECT AND ORGAN FUSION 1; AltName: Full=Protein DESPERADO; AltName: Full=Protein PERMEABLE LEAVES 1; AltName: Full=White-brown complex homolog protein 11; Short=AtWBC11 && PF00005:ABC transporter|PF01061:ABC-2 type transpor…	ABC2_membrane
100781880	270.837	100.276	1.43593	0.028871	0.489754	LOC100781880	NC_038255.2	4610388	4612154	+	1660	protein_coding	extensin && - && PF01190:Pollen proteins Ole e I like	-
100500365	140.308	68.9289	1.03021	0.028914	0.489754	LOC100500365	NC_038243.2	4079865	4083297	-	958	protein_coding	soluble inorganic pyrophosphatase 1 && Q93V56.1 RecName: Full=Soluble inorganic pyrophosphatase 1; AltName: Full=Pyrophosphate phospho-hydrolase 1; Short=PPase 1 && PF00719:Inorganic pyrophosphatase	Pyrophosphatase
102663438	8.31584	0.663653	3.64561	0.0289428	0.489754	LOC102663438	NC_038243.2	3312921	3313682	-	762	protein_coding	uncharacterized LOC102663438 && - && -	-
100784593	89.1973	44.696	1.00273	0.0289616	0.489857	LOC100784593	NC_038249.2	25892913	25896220	+	2158	protein_coding	transcription factor VOZ1%2C transcript variant X2 && Q9SGQ0.1 RecName: Full=Transcription factor VOZ1; AltName: Full=Protein VASCULAR PLANT ONE-ZINC FINGER 1; Short=AtVOZ1 && -	-
100527923	64.0437	26.0301	1.30303	0.0290375	0.490031	LOC100527923	NC_038253.2	14098989	14104163	-	1639	protein_coding	acetamidase/formamidase family protein && Q50228.1 RecName: Full=Formamidase; AltName: Full=Formamide amidohydrolase && PF03069:Acetamidase/Formamidase family	FmdA_AmdA
100811195	89.7502	42.9825	1.06449	0.0290789	0.490031	LOC100811195	NC_038244.2	7815087	7818494	+	2545	protein_coding	uncharacterized LOC100811195 && - && PF13857:Ankyrin repeats (many copies)|PF12796:Ankyrin repeats (3 copies)	-
100792779	171.492	76.2143	1.17372	0.0291439	0.490146	LOC100792779	NC_038252.2	1264329	1265863	+	1328	protein_coding	uncharacterized LOC100792779%2C transcript variant X2 && - && -	-
100801357	72.6107	31.2665	1.21088	0.0292108	0.490324	LOC100801357	NC_038241.2	24761718	24766787	-	1763	protein_coding	uncharacterized LOC100801357 && - && PF03763:Remorin, C-terminal region	-
100797729	180.391	56.8913	1.66797	0.0292797	0.490931	LOC100797729	NC_016088.4	2746923	2754773	-	1849	protein_coding	protein DETOXIFICATION 29 && Q38956.1 RecName: Full=Protein DETOXIFICATION 29; Short=AtDTX29; AltName: Full=Multidrug and toxic compound extrusion protein 29; Short=MATE protein 29 && PF01554:MatE	MatE
100819876	256.238	110.46	1.2148	0.0295062	0.493015	LOC100819876	NC_038242.2	11458304	11461910	-	1199	protein_coding	methylesterase 17 && Q9SG92.1 RecName: Full=Methylesterase 17; Short=AtMES17; AltName: Full=Methyl indole-3-acetic acid esterase && PF12695:Alpha/beta hydrolase family	-
100808820	105.016	35.2264	1.58291	0.029572	0.493586	LOC100808820	NC_038242.2	41614705	41616104	+	794	protein_coding	phytohormone-binding protein CSBP && G7J032.1 RecName: Full=Phytohormone-binding protein; AltName: Full=Major pollen allergen Bet v 1-like protein; AltName: Full=Pathogenesis-related PR10-like protein && PF00407:Pathogenesis-related protein Bet v I family	-
100814739	59.8155	29.7988	1.01198	0.0295882	0.493586	LOC100814739	NC_038250.2	2263693	2269856	-	2817	protein_coding	BTB/POZ domain and ankyrin repeat-containing protein NPR1%2C transcript variant X2 && Q8L746.1 RecName: Full=Regulatory protein NPR3; AltName: Full=BTB/POZ domain-containing protein NPR3 && PF13637:Ankyrin repeats (many copies)|PF12313:NPR1/NIM1 like defence protein C terminal|PF11900:Domain of unknown function (DUF3420)|PF00651:BTB/POZ domain	BTB
121175032	441.289	195.211	1.17856	0.0296416	0.493586	LOC121175032	NC_038242.2	787647	788736	-	1090	protein_coding	bZIP transcription factor 11-like && Q9LZP8.1 RecName: Full=bZIP transcription factor 53; Short=AtbZIP53 && PF00170:bZIP transcription factor	bZIP_1
100779467	9.45427	1.00509	3.24479	0.0296581	0.493586	LOC100779467	NC_038252.2	6018300	6022236	-	1570	protein_coding	kelch repeat-containing protein At3g27220 && Q9LK31.1 RecName: Full=Kelch repeat-containing protein At3g27220 && PF13964:Kelch motif	-
100795881	138.758	59.6379	1.22155	0.0296854	0.493586	LOC100795881	NC_038241.2	40194522	40206336	+	1661	protein_coding	galacturonokinase && Q8VYG2.1 RecName: Full=Galacturonokinase; AltName: Full=D-galacturonic acid-1-P kinase && PF10509:Galactokinase galactose-binding signature|PF08544:GHMP kinases C terminal|PF00288:GHMP kinases N terminal domain	GHMP_kinases
106799477	10.0758	1.04375	3.29932	0.0298176	0.494592	LOC106799477	NC_038243.2	36471664	36472116	+	453	protein_coding	polyphenol oxidase A1%2C chloroplastic && P43311.1 RecName: Full=Polyphenol oxidase, chloroplastic; Short=PPO; AltName: Full=Catechol oxidase; Flags: Precursor && -	-
100780313	109.806	45.5616	1.27421	0.029847	0.494592	NAC162	NC_038242.2	1102851	1105557	+	1533	protein_coding	NAC domain-containing protein 162 && Q9S851.1 RecName: Full=Protein CUP-SHAPED COTYLEDON 3; AltName: Full=NAC domain-containing protein 31; Short=ANAC031; AltName: Full=NAC domain-containing protein CUC3 && PF02365:No apical meristem (NAM) protein	NAM
102665503	15.1915	3.37615	2.17242	0.0299317	0.495401	LOC102665503	NC_038249.2	25943388	25946317	-	1911	protein_coding	uncharacterized LOC102665503%2C transcript variant X5 && Q680U9.1 RecName: Full=RNA polymerase II transcription factor B subunit 2; AltName: Full=General transcription and DNA repair factor IIH subunit TFB2; Short=AtTFB2; Short=TFIIH subunit TFB2 && PF03849:Transcription factor Tfb2	-
102669600	16.6497	2.95715	2.47868	0.0300157	0.49568	LOC102669600	NC_016089.4	2751209	2754628	-	2871	pseudogene	- && Q7XA40.2 RecName: Full=Putative disease resistance protein RGA3; AltName: Full=Blight resistance protein B149; AltName: Full=RGA1-blb && -	-
102666102	8.40253	0.341435	4.54229	0.0300236	0.49568	LOC102666102	NC_038254.2	16075956	16081145	-	3825	protein_coding	uncharacterized LOC102666102%2C transcript variant X3 && Q9FIA1.1 RecName: Full=GDSL esterase/lipase At5g55050; AltName: Full=Extracellular lipase At5g55050; Flags: Precursor && -	-
100795989	265.982	129.729	1.03734	0.0301155	0.496197	LOC100795989	NC_038254.2	49809303	49812568	+	1096	protein_coding	protein LURP-one-related 10 && Q9LZX1.1 RecName: Full=Protein LURP-one-related 15 && PF04525:LURP-one-related	-
100789743	51.2845	18.8703	1.44391	0.0301341	0.496197	LOC100789743	NC_038249.2	43454152	43456545	-	1094	protein_coding	inorganic pyrophosphatase 2-like && Q9FZ62.1 RecName: Full=Inorganic pyrophosphatase 2; Short=AtPPsPase2; Short=PPi phosphatase 2; Short=Pyrophosphate-specific phosphatase 2 && PF06888:Putative Phosphatase	-
100776837	16.563	2.4995	2.69262	0.0302365	0.496785	LOC100776837	NC_038245.2	49931100	49934033	+	2063	protein_coding	probable WRKY transcription factor 33 && Q8S8P5.2 RecName: Full=Probable WRKY transcription factor 33; AltName: Full=WRKY DNA-binding protein 33 && PF03106:WRKY DNA -binding domain	WRKY
100781981	263.432	118.508	1.15534	0.0303624	0.49783	LOC100781981	NC_038252.2	29005442	29008598	-	2368	protein_coding	protein EXPRESSION OF TERPENOIDS 1%2C transcript variant X1 && Q9FXH7.1 RecName: Full=Protein SHI RELATED SEQUENCE 7 && PF05142:Domain of unknown function (DUF702)	-
100808099	37.9308	12.7704	1.58032	0.0304969	0.499611	LOC100808099	NC_038248.2	4230790	4233731	-	1570	protein_coding	uncharacterized LOC100808099 && - && -	-
100779995	55.943	21.9514	1.35556	0.0305295	0.499719	LOC100779995	NC_038251.2	4468958	4479347	+	1119	protein_coding	MADS-box protein JOINTLESS%2C transcript variant X2 && Q9FUY6.1 RecName: Full=MADS-box protein JOINTLESS; AltName: Full=LeMADS && PF00319:SRF-type transcription factor (DNA-binding and dimerisation domain)|PF01486:K-box region	SRF-TF
100779060	7.02201	0.360882	4.28698	0.0307321	0.50121	LOC100779060	NC_038241.2	40725258	40727324	-	1056	protein_coding	protein SPEAR3%2C transcript variant X1 && Q6IDB0.1 RecName: Full=Protein SPEAR3; AltName: Full=SPL-like, EAR-containing protein 3; AltName: Full=TCP interactor containing EAR motif protein 1 && -	-
100803287	56.6332	15.4521	1.88325	0.0307549	0.50121	LOC100803287	NC_038255.2	4342206	4345300	-	1437	protein_coding	alpha-1%2C4-glucan-protein synthase [UDP-forming] 2-like && Q8RU27.1 RecName: Full=Alpha-1,4-glucan-protein synthase [UDP-forming] 2; AltName: Full=Reversibly glycosylated polypeptide 2; Short=RGP2; AltName: Full=UDP-glucose:protein transglucosylase 2; Short=UPTG 2 && PF03214:Reversibly glycosylated polypeptide	-
100796826	38.1549	17.3698	1.13503	0.0308039	0.50121	LOC100796826	NC_038252.2	29631654	29637195	-	3909	protein_coding	disease resistance protein RUN1 && Q40392.1 RecName: Full=TMV resistance protein N && PF00931:NB-ARC domain|PF01582:TIR domain	TIR
100780933	29.6746	10.7729	1.46916	0.0308673	0.501629	LOC100780933	NC_038254.2	5566062	5570411	+	2202	protein_coding	internal alternative NAD(P)H-ubiquinone oxidoreductase A1%2C mitochondrial && Q8GWA1.1 RecName: Full=Internal alternative NAD(P)H-ubiquinone oxidoreductase A1, mitochondrial; AltName: Full=Internal alternative NADH dehydrogenase NDA1; AltName: Full=Internal non-phosphorylating NAD(P)H dehydrogenase 1; Short=AtNDI1; AltName: Full=NADH:ubiquinone reductase (non-electrogenic) NDA1; Flags: Precursor …	Pyr_redox_2
102662502	44.3222	17.4913	1.33369	0.030941	0.502404	LOC102662502	NC_038255.2	3898353	3900502	-	736	lncRNA	uncharacterized LOC102662502 && - && -	-
100786563	68.5648	17.9392	1.9413	0.0311079	0.50363	LOC100786563	NC_038251.2	5096723	5099991	+	1291	protein_coding	vesicle-associated protein 4-2 && Q8VYN2.1 RecName: Full=Vesicle-associated protein 4-2; AltName: Full=Plant VAP homolog 4-2; Short=AtPVA42; AltName: Full=VAMP-associated protein 4-2 && PF00635:MSP (Major sperm protein) domain	Motile_Sperm
102661624	7.1684	0.360882	4.32302	0.0311862	0.504417	LOC102661624	NC_038247.2	11594821	11599272	-	695	lncRNA	uncharacterized LOC102661624 && - && -	-
100810732	211.509	81.2038	1.38122	0.0312588	0.504417	LOC100810732	NC_016090.4	43696072	43696744	-	673	protein_coding	uncharacterized LOC100810732 && - && PF15699:NPR1 interacting	-
100804469	15.1915	1.44353	3.43689	0.0314291	0.505147	LOC100804469	NC_038246.2	40445669	40448463	+	1962	pseudogene	- && Q9SRT0.1 RecName: Full=U-box domain-containing protein 9; AltName: Full=Plant U-box protein 9 && -	-
106794215	97.3758	38.3903	1.34819	0.0314382	0.505147	LOC106794215	NW_024464692.1	8414	12676	+	4128	protein_coding	MDIS1-interacting receptor like kinase 2 && Q8VZG8.3 RecName: Full=MDIS1-interacting receptor like kinase 2; Short=AtMIK2; AltName: Full=Probable LRR receptor-like serine/threonine-protein kinase At4g08850; Flags: Precursor && PF08263:Leucine rich repeat N-terminal domain|PF00069:Protein kinase domain|PF13855:Leucine rich repeat	Pkinase
100800078	611.239	163.153	1.90583	0.0314402	0.505147	LOC100800078	NC_038247.2	37434028	37435572	-	1545	protein_coding	putative serine/threonine-protein kinase-like protein CCR3 && Q9LY50.1 RecName: Full=Putative serine/threonine-protein kinase-like protein CCR3; AltName: Full=Protein CRINKLY 4 RELATED 3; Short=AtCRR3; Flags: Precursor && PF00069:Protein kinase domain	Pkinase
100819914	53.8035	25.4372	1.08495	0.0314591	0.505147	LOC100819914	NC_038244.2	3261337	3268307	+	3448	protein_coding	kinesin-like protein KIN-14C%2C transcript variant X1 && Q0WN69.1 RecName: Full=Kinesin-like protein KIN-14P && PF00225:Kinesin motor domain	Kinesin
100800008	7.0997	0.360882	4.30153	0.0314858	0.505201	LOC100800008	NC_038252.2	34122096	34123156	-	732	protein_coding	heavy metal-associated isoprenylated plant protein 39 && O03982.1 RecName: Full=Heavy metal-associated isoprenylated plant protein 39; Short=AtHIP39; Flags: Precursor && PF00403:Heavy-metal-associated domain	HMA
100789145	142.284	50.8081	1.49024	0.0314932	0.505201	LOC100789145	NC_016090.4	459206	462900	-	1999	protein_coding	protein DETOXIFICATION 21-like && Q8W488.1 RecName: Full=Protein DETOXIFICATION 21; Short=AtDTX21; AltName: Full=Multidrug and toxic compound extrusion protein 21; Short=MATE protein 21 && PF01554:MatE	MatE
100777075	24.2572	7.81526	1.64604	0.0317397	0.506836	LOC100777075	NC_016091.4	3495477	3498492	+	1621	protein_coding	E3 ubiquitin-protein ligase APD1%2C transcript variant X3 && - && PF16041:Domain of unknown function (DUF4793)|PF16040:Domain of unknown function (DUF4792)|PF13920:Zinc finger, C3HC4 type (RING finger)	-
100795037	12.8966	2.71249	2.25911	0.0318495	0.507502	LOC100795037	NC_038251.2	12861754	12870042	-	1457	protein_coding	transcription factor GTE1 && Q84XV2.1 RecName: Full=Transcription factor GTE1; AltName: Full=Bromodomain-containing protein GTE1; AltName: Full=Protein GLOBAL TRANSCRIPTION FACTOR GROUP E1; AltName: Full=Protein IMBIBITION-INDUCIBLE 1 && PF00439:Bromodomain|PF17035:Bromodomain extra-terminal - transcription regulation	Bromodomain
100818364	12.5171	2.02939	2.63086	0.0318735	0.507502	LOC100818364	NC_038254.2	1410619	1413568	-	1277	pseudogene	- && E9L7A5.1 RecName: Full=Bifunctional aspartate aminotransferase and glutamate/aspartate-prephenate aminotransferase; Short=PhPPA-AT; Flags: Precursor && -	-
100794781	6.86662	0.360882	4.25768	0.0319682	0.507904	LOC100794781	NC_038247.2	17666853	17668123	+	1271	protein_coding	fasciclin-like arabinogalactan protein 12 && Q8LEJ6.2 RecName: Full=Fasciclin-like arabinogalactan protein 11; Flags: Precursor && PF02469:Fasciclin domain	-
100777070	60.9899	11.3926	2.43013	0.031973	0.507904	LOC100777070	NC_016091.4	47127359	47132024	+	1458	protein_coding	gibberellin 20 oxidase 2-like && Q0JH50.1 RecName: Full=Gibberellin 20 oxidase 2; AltName: Full=GA 20-oxidase 2; AltName: Full=Gibberellin C-20 oxidase 2; AltName: Full=Os20ox2; AltName: Full=Protein semidwarf-1 >P0C5H5.1 RecName: Full=Gibberellin 20 oxidase 2; AltName: Full=GA 20-oxidase 2; AltName: Full=Gibberellin C-20 oxidase 2; AltName: Full=Os20ox2; AltName: Full=Protein semidwarf-1 && PF14…	2OG-FeII_Oxy
100806699	150.662	73.9841	1.028	0.0320514	0.508078	LOC100806699	NC_038249.2	43837735	43840367	-	1705	protein_coding	auxin-responsive protein IAA27%2C transcript variant X2 && Q9ZSY8.1 RecName: Full=Auxin-responsive protein IAA27; AltName: Full=Auxin-induced protein 27; AltName: Full=Indoleacetic acid-induced protein 27; AltName: Full=Phytochrome-associated protein 2 && PF02309:AUX/IAA family	-
100799869	90.1567	44.4945	1.01801	0.0320695	0.508078	LOC100799869	NC_038246.2	40466315	40467870	+	1037	protein_coding	putative F-box protein PP2-B12 && Q3E6P4.1 RecName: Full=F-box protein At2g02240 && PF14299:Phloem protein 2|PF12937:F-box-like	-
100796039	678.077	324.728	1.06347	0.0321029	0.508078	LOC100796039	NC_038248.2	1741631	1745335	-	2330	protein_coding	probable alkaline/neutral invertase F%2C transcript variant X2 && Q9SW48.1 RecName: Full=Probable alkaline/neutral invertase B; Short=A/N-INVB && PF12899:Alkaline and neutral invertase	-
100818311	32.0652	9.01435	1.84036	0.032299	0.509231	LOC100818311	NC_038244.2	14030738	14036581	+	4637	protein_coding	leucine-rich repeat receptor-like serine/threonine-protein kinase At1g17230 && Q9SHI2.2 RecName: Full=Leucine-rich repeat receptor-like serine/threonine-protein kinase At1g17230; Flags: Precursor && PF08263:Leucine rich repeat N-terminal domain|PF00069:Protein kinase domain	Pkinase
100798176	39.0782	9.71713	2.01745	0.0323907	0.509818	LOC100798176	NC_038241.2	2734566	2736543	-	1978	protein_coding	AAA-ATPase At3g28580 && Q9FLD5.1 RecName: Full=AAA-ATPase ASD, mitochondrial; AltName: Full=AAA-ATPase 1; AltName: Full=Protein ATPASE-IN-SEED-DEVELOPMENT && PF14363:Domain associated at C-terminal with AAA|PF00004:ATPase family associated with various cellular activities (AAA)	AAA
100796972	101.386	44.6439	1.18924	0.0325203	0.509818	CRK46	NC_038251.2	42595270	42598783	+	2248	protein_coding	cysteine-rich receptor-like protein kinase && Q9M0X5.1 RecName: Full=Cysteine-rich receptor-like protein kinase 25; Short=Cysteine-rich RLK25; Flags: Precursor && PF07714:Protein tyrosine kinase|PF01657:Salt stress response/antifungal|PF11883:Domain of unknown function (DUF3403)	Pkinase_Tyr
100791439	125.124	36.6754	1.77133	0.032561	0.509818	LOC100791439	NC_016090.4	46608657	46617352	-	2086	protein_coding	probable L-gulonolactone oxidase 6 && O81032.1 RecName: Full=Probable L-gulonolactone oxidase 6; Short=AtGulLO6; Flags: Precursor && PF01565:FAD binding domain|PF04030:D-arabinono-1,4-lactone oxidase	FAD_binding_4
106799437	16.3209	2.15806	2.88192	0.0326957	0.5107	LOC106799437	NC_038243.2	8550573	8554033	-	942	protein_coding	ARM REPEAT PROTEIN INTERACTING WITH ABF2 && - && PF00514:Armadillo/beta-catenin-like repeat	Arm
100306664	909.809	229.731	1.98593	0.0327475	0.5107	LOC100306664	NC_038249.2	40670297	40671707	+	941	protein_coding	stress-responsive A/B barrel domain-containing protein && Q9FK81.1 RecName: Full=Stress-response A/B barrel domain-containing protein At5g22580; AltName: Full=Uncharacterized protein At5g22580 && PF07876:Stress responsive A/B Barrel Domain	-
100815922	51.3442	23.5173	1.13098	0.0327497	0.5107	STS	NC_038255.2	47560498	47563942	+	3097	protein_coding	stachyose synthase && Q93XK2.1 RecName: Full=Stachyose synthase; AltName: Full=Galactinol--raffinose galactosyltransferase; Flags: Precursor && PF05691:Raffinose synthase or seed imbibition protein Sip1	-
100798959	40.2257	15.3083	1.39758	0.0328533	0.51189	LOC100798959	NC_016088.4	56122879	56125326	+	1251	protein_coding	uncharacterized LOC100798959 && - && PF04749:PLAC8 family	-
100780890	105.76	51.5746	1.03909	0.0328696	0.51189	LOC100780890	NC_038252.2	1450441	1453712	+	1828	protein_coding	NAC domain-containing protein 69 && B5X570.1 RecName: Full=NAC domain-containing protein 14; Short=ANAC014; AltName: Full=Protein NTM1-like 2 && PF02365:No apical meristem (NAM) protein	NAM
100813837	171.854	85.8779	1.00474	0.0328791	0.51189	LOC100813837	NC_038249.2	38556156	38560558	+	1550	protein_coding	protein trichome birefringence-like 39 && Q9SIN2.1 RecName: Full=Protein trichome birefringence-like 39 && PF13839:GDSL/SGNH-like Acyl-Esterase family found in Pmr5 and Cas1p|PF14416:PMR5 N terminal Domain	-
100812229	61.2827	22.8292	1.43206	0.0330072	0.512684	LOC100812229	NC_038250.2	48548137	48554842	+	2629	protein_coding	transcription repressor KAN1 && Q93WJ9.1 RecName: Full=Transcription repressor KAN1; AltName: Full=Protein KANADI 1 && PF00249:Myb-like DNA-binding domain	Myb_DNA-binding
100306203	85.9971	39.1814	1.14029	0.0330993	0.513229	LOC100306203	NC_038253.2	3255981	3256876	+	896	protein_coding	RING/U-box superfamily protein && Q9ZU51.2 RecName: Full=E3 ubiquitin-protein ligase RHA2B; AltName: Full=RING-H2 finger A2b; AltName: Full=RING-H2 zinc finger protein RHA2b && PF13639:Ring finger domain	-
100526878	76.3547	28.7821	1.40983	0.0331167	0.513229	LOC100526878	NC_038245.2	47049309	47056678	-	1924	protein_coding	uncharacterized LOC100526878%2C transcript variant X4 && Q93WY4.1 RecName: Full=Probable WRKY transcription factor 12; AltName: Full=WRKY DNA-binding protein 12 && PF03106:WRKY DNA -binding domain	WRKY
100786202	72.0995	31.6296	1.19648	0.0332429	0.513654	LOC100786202	NC_038250.2	46470691	46475866	-	2436	protein_coding	protein NRT1/ PTR FAMILY 8.1%2C transcript variant X1 && Q9M390.1 RecName: Full=Protein NRT1/ PTR FAMILY 8.1; Short=AtNPF8.1; AltName: Full=Peptide transporter PTR1 && PF00854:POT family	-
100788144	25.4047	8.53725	1.58623	0.0333834	0.513971	AP2-3	NC_038249.2	18081743	18082483	+	741	protein_coding	AP2 domain-containing transcription factor 3 && Q9LPE8.1 RecName: Full=Ethylene-responsive transcription factor ERF014 && PF00847:AP2 domain	AP2
106794260	29.5193	11.2814	1.38992	0.0334073	0.514094	LOC106794260	NC_038249.2	43009435	43010863	-	962	pseudogene	- && - && -	-
100500485	252.173	102.504	1.30186	0.0335913	0.515485	GASA3	NC_016090.4	35854111	35856163	-	811	protein_coding	gibberellin-regulated protein 3 && P27057.1 RecName: Full=Protein GAST1; Flags: Precursor && PF02704:Gibberellin regulated protein	-
100775407	41.5882	18.021	1.2132	0.0337017	0.516084	LOC100775407	NC_038254.2	19300079	19302266	+	961	protein_coding	gluconokinase && P39208.1 RecName: Full=Thermosensitive gluconokinase; AltName: Full=Gluconate kinase 1 && PF01202:Shikimate kinase	SKI
100306430	23.2832	4.23335	2.4781	0.0337312	0.516084	LOC100306430	NC_038255.2	47079828	47080739	+	659	protein_coding	late embryogenesis abundant protein && P32292.1 RecName: Full=Indole-3-acetic acid-induced protein ARG2 && PF03242:Late embryogenesis abundant protein	-
100809138	59.8875	16.0495	1.90068	0.0339117	0.517315	LAX4	NC_016090.4	10603242	10609683	-	2016	protein_coding	auxin transporter-like protein 4 && Q8L884.1 RecName: Full=Auxin transporter-like protein 4; AltName: Full=AUX1-like protein 4; AltName: Full=MtLAX4 && PF01490:Transmembrane amino acid transporter protein	Aa_trans
100788333	7.85866	0.644206	3.57882	0.0340841	0.518747	LOC100788333	NC_038249.2	42298525	42303662	+	3317	protein_coding	protein TRM32%2C transcript variant X1 && F4HSD5.1 RecName: Full=Protein TRM32; AltName: Full=TON1-RECRUITING MOTIF protein 32 && PF14309:Domain of unknown function (DUF4378)	-
100820620	5.95227	0	5.01202	0.0340862	1	LOC100820620	NC_038251.2	4132947	4134945	-	1293	protein_coding	cationic peroxidase 2 && P22196.1 RecName: Full=Cationic peroxidase 2; AltName: Full=PNPC2; Flags: Precursor [Arachis hypogaea] && PF00141:Peroxidase	-
102663381	6.55584	0	5.15623	0.0340956	1	LOC102663381	NC_038252.2	33466786	33471174	+	3645	protein_coding	receptor-like protein EIX2 && - && PF08263:Leucine rich repeat N-terminal domain|PF13855:Leucine rich repeat	LRRNT_2
100780839	10.3089	1.30786	2.95807	0.0341163	0.518793	LOC100780839	NC_038249.2	42022083	42026981	+	1277	protein_coding	uncharacterized LOC100780839%2C transcript variant X1 && Q58FZ0.1 RecName: Full=Protein SODIUM POTASSIUM ROOT DEFECTIVE 2; Short=NaKR2; AltName: Full=Heavy metal-associated plant protein 3; Short=AtHPP03 && PF00403:Heavy-metal-associated domain	HMA
100527023	38.9138	15.7275	1.31646	0.0341825	0.518958	LOC100527023	NC_038246.2	1718104	1718714	-	611	protein_coding	uncharacterized LOC100527023 && - && -	-
102662056	9.68736	1.0632	3.23541	0.0343226	0.519535	LOC102662056	NC_038247.2	1347369	1349923	-	1104	pseudogene	- && Q40784.1 RecName: Full=Putative glucose-6-phosphate 1-epimerase; AltName: Full=Putative D-hexose-6-phosphate mutarotase; AltName: Full=Putative apospory-associated protein C && PF01263:Aldose 1-epimerase	Aldose_epim
100786734	96.4254	43.1833	1.16515	0.0343514	0.51963	LOC100786734	NC_038251.2	12876529	12878198	-	1320	protein_coding	plasma membrane-associated cation-binding protein 1 && Q96262.1 RecName: Full=Plasma membrane-associated cation-binding protein 1; Short=AtPCAP1; AltName: Full=Microtubule-destabilizing protein 25 && PF05558:DREPP plasma membrane polypeptide	-
102665678	35.9287	12.7127	1.51175	0.0343787	0.519652	LOC102665678	NC_038255.2	33953009	33956242	-	1411	protein_coding	protein LAZY 1 && Q5XV40.1 RecName: Full=Protein LAZY 1; Short=AtLA1; Short=AtLAZY1 && -	-
121172883	36.7057	14.3616	1.36221	0.0344453	0.520106	LOC121172883	NC_038246.2	38994750	38999652	-	2671	lncRNA	uncharacterized LOC121172883%2C transcript variant X2 && - && -	-
100816707	26.7852	9.52266	1.49975	0.034502	0.52042	LOC100816707	NC_038244.2	13937798	13942460	+	1884	protein_coding	cold-responsive protein kinase 1 && C0LGH3.2 RecName: Full=Probable LRR receptor-like serine/threonine-protein kinase At1g56140; Flags: Precursor && PF07714:Protein tyrosine kinase	Pkinase_Tyr
100815870	30.2455	7.43493	2.02326	0.0346847	0.521909	LOC100815870	NC_016089.4	45843408	45846920	-	1751	protein_coding	uncharacterized LOC100815870 && - && PF04788:Protein of unknown function (DUF620)	-
100500294	81.4974	18.6033	2.13596	0.0347103	0.522062	LOC100500294	NC_038241.2	2083357	2084089	-	622	protein_coding	nucleoside triphosphate pyrophosphohydrolase-like && Q9QY93.1 RecName: Full=dCTP pyrophosphatase 1; AltName: Full=Deoxycytidine-triphosphatase 1; Short=dCTPase 1; AltName: Full=RS21-C6; AltName: Full=XTP3-transactivated gene A protein homolog && PF03819:MazG nucleotide pyrophosphohydrolase domain	-
121173297	15.5619	3.07314	2.35448	0.0347669	0.522303	LOC121173297	NC_038249.2	21685667	21687220	-	1013	protein_coding	DNA polymerase I A%2C chloroplastic/mitochondrial-like && F4I6M1.1 RecName: Full=DNA polymerase I A, chloroplastic/mitochondrial; AltName: Full=DNA polymerase PolI-like B; Short=AtPolI-like A; AltName: Full=Polymerase gamma 2; Short=POLGAMMA2; Flags: Precursor && -	-
100780235	15.2512	3.09282	2.32416	0.0349657	0.523429	LOC100780235	NC_016090.4	34304314	34308385	-	1728	protein_coding	probable protein S-acyltransferase 1 && Q5PNZ1.1 RecName: Full=Probable protein S-acyltransferase 3; AltName: Full=Probable palmitoyltransferase At5g05070; AltName: Full=Zinc finger DHHC domain-containing protein At5g05070 && PF01529:DHHC palmitoyltransferase	-
100809659	33.9029	7.64793	2.15666	0.0349912	0.523429	LOC100809659	NC_038246.2	42314402	42319611	+	1704	protein_coding	protein PIN-LIKES 3 && Q9C9K5.1 RecName: Full=Protein PIN-LIKES 3; AltName: Full=Auxin efflux carrier-like protein 3 && PF03547:Membrane transport protein	-
100788263	51.5536	10.5739	2.29348	0.0350495	0.523794	LOC100788263	NC_016090.4	32200429	32208659	-	1283	protein_coding	probable WRKY transcription factor 12 && Q93WY4.1 RecName: Full=Probable WRKY transcription factor 12; AltName: Full=WRKY DNA-binding protein 12 && PF03106:WRKY DNA -binding domain	WRKY
121172989	58.704	25.2441	1.21697	0.0352897	0.525154	LOC121172989	NC_038246.2	2899744	2902677	-	2340	lncRNA	uncharacterized LOC121172989%2C transcript variant X2 && - && -	-
100818368	41.908	11.4234	1.88244	0.035405	0.525205	LOC100818368	NC_016090.4	35058441	35059713	+	758	protein_coding	transcription factor RADIALIS && F4JVB8.1 RecName: Full=Protein RADIALIS-like 1; Short=AtRL1; Short=Protein RAD-like 1; AltName: Full=Protein RADIALIS-LIKE SANT/MYB 2; Short=Protein RSM2 && PF00249:Myb-like DNA-binding domain	Myb_DNA-binding
102664248	62.7229	20.916	1.59306	0.0354629	0.525205	LOC102664248	NC_038252.2	37529364	37532091	-	2061	protein_coding	uncharacterized LOC102664248 && - && PF05553:Cotton fibre expressed protein|PF14364:Domain of unknown function (DUF4408)	-
100817681	29.9077	6.72085	2.17271	0.035464	0.525205	LOC100817681	NC_038255.2	49279668	49282868	+	838	protein_coding	histidine-containing phosphotransfer protein 1 && Q9ZNV9.1 RecName: Full=Histidine-containing phosphotransfer protein 1 && PF01627:Hpt domain	Hpt
100779309	44.8661	21.5191	1.05743	0.0354789	0.525224	LOC100779309	NC_038245.2	43486315	43492510	-	2485	lncRNA	uncharacterized LOC100779309 && - && -	-
100816437	71.2718	32.4791	1.13939	0.0355341	0.525521	LOC100816437	NC_038247.2	4192980	4195720	-	1870	protein_coding	uncharacterized LOC100816437 && - && PF03763:Remorin, C-terminal region	-
100810946	78.1474	28.8669	1.44349	0.0355982	0.52598	SWEET11	NC_038241.2	38630967	38633507	+	1275	protein_coding	sugar efflux transporter SWEET11 && Q2QR07.1 RecName: Full=Bidirectional sugar transporter SWEET13; Short=OsSWEET13 && PF03083:Sugar efflux transporter for intercellular exchange	-
100817623	10.6794	1.2692	3.04198	0.0356558	0.526025	LOC100817623	NC_038245.2	40599103	40600909	+	1807	protein_coding	U-box domain-containing protein 21 && Q5PNY6.1 RecName: Full=U-box domain-containing protein 21; AltName: Full=Plant U-box protein 21 && PF04564:U-box domain	U-box
100803663	5.87457	0	4.99433	0.0356853	1	LOC100803663	NC_038241.2	32688441	32689674	-	969	protein_coding	1-Cys peroxiredoxin%2C transcript variant X1 && Q6E2Z6.1 RecName: Full=1-Cys peroxiredoxin; AltName: Full=Rehydrin homolog; AltName: Full=Thioredoxin peroxidase && -	-
547866	29.9854	9.48354	1.66665	0.0358268	0.527113	LOC547866	NC_038256.2	40777145	40781784	+	1867	protein_coding	choline kinase%2C transcript variant X2 && Q8L518.1 RecName: Full=Probable choline kinase 2 && PF01633:Choline/ethanolamine kinase	Choline_kinase
100804537	74.1793	19.8019	1.91343	0.0358653	0.527113	LOC100804537	NC_038256.2	4721534	4724134	+	2124	protein_coding	myb-like protein Q && Q9FDW1.1 RecName: Full=Transcription factor MYB44; AltName: Full=Myb-related protein 44; Short=AtMYB44; AltName: Full=Myb-related protein R1; Short=AtMYBR1 && PF00249:Myb-like DNA-binding domain	Myb_DNA-binding
102665933	11.9912	1.64929	2.84779	0.0359474	0.527904	LOC102665933	NC_038250.2	2144213	2145463	+	1251	protein_coding	uncharacterized LOC102665933 && - && -	-
100814018	19.0042	5.7472	1.73	0.0364699	0.531711	LOC100814018	NC_038249.2	15787591	15792707	+	2117	protein_coding	type IV inositol polyphosphate 5-phosphatase 6 && Q0WT19.1 RecName: Full=Type I inositol polyphosphate 5-phosphatase 8; Short=At5PTase8 && PF03372:Endonuclease/Exonuclease/phosphatase family	Exo_endo_phos
100820058	13.1207	1.97128	2.72748	0.0364798	0.531711	LOC100820058	NC_038243.2	3562638	3564525	-	965	protein_coding	dormancy-associated protein homolog 4%2C transcript variant X2 && F4HV65.1 RecName: Full=Dormancy-associated protein homolog 4; AltName: Full=DRM1 homolog 4 && PF05564:Dormancy/auxin associated protein	-
100785442	142.598	69.7156	1.03348	0.0366056	0.531711	LOC100785442	NC_016091.4	6261475	6268485	+	3356	protein_coding	plasma membrane ATPase 4%2C transcript variant X1 && Q03194.1 RecName: Full=Plasma membrane ATPase 4; AltName: Full=Proton pump 4 && PF00702:haloacid dehalogenase-like hydrolase|PF00690:Cation transporter/ATPase, N-terminus|PF00122:E1-E2 ATPase	E1-E2_ATPase
102663230	104.051	50.6503	1.04385	0.0366268	0.531711	LOC102663230	NC_038249.2	31396250	31397298	+	737	protein_coding	15.4 kDa class V heat shock protein-like && O49710.1 RecName: Full=15.4 kDa class V heat shock protein; AltName: Full=15.4 kDa heat shock protein; Short=AtHsp15.4 && PF00011:Hsp20/alpha crystallin family	-
100815851	6.18536	0	5.0642	0.0366277	1	LOC100815851	NC_038245.2	39142673	39145572	+	1130	protein_coding	uncharacterized LOC100815851 && - && PF04654:Protein of unknown function, DUF599	-
100306533	6.18536	0	5.0642	0.0366277	1	LOC100306533	NC_038250.2	7037140	7037761	-	622	protein_coding	EF-hand domain-containing protein && - && -	-
102667193	161.635	63.4494	1.35279	0.0366479	0.531711	LOC102667193	NC_038244.2	43554306	43567618	-	4544	protein_coding	disease resistance protein RPM1%2C transcript variant X3 && Q6L3Z4.2 RecName: Full=Putative late blight resistance protein homolog R1B-12 && PF00931:NB-ARC domain	NB-ARC
100812141	18.4694	5.63098	1.70754	0.0366899	0.53212	LOC100812141	NC_038254.2	56699956	56702371	-	1015	protein_coding	CRIB domain-containing protein RIC4%2C transcript variant X2 && Q8GYU0.1 RecName: Full=CRIB domain-containing protein RIC2; AltName: Full=ROP-interactive CRIB motif-containing protein 2; AltName: Full=Target of ROP protein RIC2 && PF00786:P21-Rho-binding domain	PBD
547671	12.302	0.341435	5.09476	0.0368559	0.532926	CA1	NC_038242.2	15628921	15633221	+	1255	protein_coding	carbonic anhydrase && P27141.1 RecName: Full=Carbonic anhydrase, chloroplastic; AltName: Full=Carbonate dehydratase; Flags: Precursor && PF00484:Carbonic anhydrase	-
100800509	51.5356	18.196	1.50598	0.0370206	0.534104	LOC100800509	NC_038251.2	8556570	8559952	+	1952	protein_coding	aminomethyltransferase%2C mitochondrial%2C transcript variant X1 && P49364.2 RecName: Full=Aminomethyltransferase, mitochondrial; AltName: Full=Glycine cleavage system T protein; Short=GCVT; Flags: Precursor && PF01571:Aminomethyltransferase folate-binding domain|PF08669:Glycine cleavage T-protein C-terminal barrel domain	GCV_T
102668476	16.7094	3.81458	2.15209	0.0372397	0.535862	LOC102668476	NC_038247.2	11285788	11287209	-	1210	lncRNA	uncharacterized LOC102668476 && - && -	-
100775886	64.6383	20.6327	1.65559	0.0376067	0.537189	LOC100775886	NC_038250.2	4754441	4761294	-	2122	protein_coding	cytochrome P450 90A1 && Q42569.1 RecName: Full=Cytochrome P450 90A1 && PF00067:Cytochrome P450	p450
100786484	21.9984	3.1507	2.81731	0.0376091	0.537189	LOC100786484	NC_038255.2	46730950	46732050	-	661	protein_coding	translation initiation factor IF-2 && - && -	-
100814154	59.445	28.324	1.07592	0.0377169	0.537189	LOC100814154	NC_016091.4	6980373	6985009	+	2518	protein_coding	VAN3-binding protein%2C transcript variant X1 && Q8W4K5.1 RecName: Full=VAN3-binding protein; AltName: Full=Protein FORKED 1 && PF05703:Auxin canalisation|PF08458:Plant pleckstrin homology-like region	-
100805436	84.049	39.3612	1.0955	0.037759	0.537189	LOC100805436	NC_038256.2	40064689	40070197	+	2648	protein_coding	SPX domain-containing membrane protein At4g22990 && Q93ZQ5.2 RecName: Full=SPX domain-containing membrane protein At4g22990 && PF03105:SPX domain|PF07690:Major Facilitator Superfamily	MFS_1
100816326	94.0562	43.2142	1.12311	0.0377659	0.537189	LOC100816326	NC_038250.2	6722323	6728607	-	5032	protein_coding	probable disease resistance protein At4g33300 && Q9SZA7.3 RecName: Full=Probable disease resistance protein At4g33300 && PF05659:Arabidopsis broad-spectrum mildew resistance protein RPW8|PF00931:NB-ARC domain	NB-ARC
102664423	63.2308	16.9144	1.91237	0.0378361	0.537189	LOC102664423	NC_038241.2	1516783	1518377	+	1496	protein_coding	protein SOB FIVE-LIKE 1%2C transcript variant X1 && - && -	-
106794977	17.546	4.66479	1.9138	0.0378488	0.537189	LOC106794977	NC_038246.2	24396270	24401203	+	3510	protein_coding	ATP-dependent DNA helicase pif1-like%2C transcript variant X2 && - && -	-
100793829	34.886	8.71112	2.01157	0.0380169	0.537189	LOC100793829	NC_038244.2	2965723	2970099	+	2012	protein_coding	probable protein ABIL5%2C transcript variant X1 && - && -	-
100305916	147.133	52.5603	1.48922	0.038029	0.537189	LOC100305916	NC_038245.2	18243560	18245787	-	770	protein_coding	SRPBCC ligand-binding domain-containing protein && Q9SSK7.1 RecName: Full=MLP-like protein 34 && PF00407:Pathogenesis-related protein Bet v I family	-
100775661	40.5871	18.9101	1.10919	0.0380459	0.537189	LOC100775661	NC_038242.2	3118708	3122374	-	1810	protein_coding	uncharacterized acetyltransferase At3g50280 && O64470.1 RecName: Full=Spermidine hydroxycinnamoyl transferase; AltName: Full=BAHD-like hydroxycinnamoyl transferase && PF02458:Transferase family	-
100799685	84.853	21.7533	1.96809	0.0380551	0.537189	LOC100799685	NC_038246.2	34170	37470	-	1635	protein_coding	benzyl alcohol O-benzoyltransferase && Q8GT20.1 RecName: Full=Benzyl alcohol O-benzoyltransferase; AltName: Full=Benzoyl coenzyme A:benzyl alcohol benzoyl transferase && PF02458:Transferase family	-
778055	15.9504	4.28446	1.88786	0.0380648	0.537189	MYB139	NC_038249.2	42081539	42083210	-	1216	protein_coding	MYB transcription factor MYB139%2C transcript variant X2 && Q9LX82.1 RecName: Full=Transcription factor MYB48; AltName: Full=Myb-related protein 48; Short=AtMYB48 && PF00249:Myb-like DNA-binding domain	Myb_DNA-binding
100526868	17.8658	4.43934	2.01519	0.0380727	0.537189	LOC100526868	NC_038256.2	4729170	4729955	-	786	protein_coding	uncharacterized LOC100526868 && Q93Z27.1 RecName: Full=Probable calcium-binding protein CML45; AltName: Full=Calmodulin-like protein 45 && PF13499:EF-hand domain pair	-
100777050	13.5091	2.0875	2.71532	0.0383677	0.538085	LOC100777050	NC_038255.2	43856719	43860116	+	1460	protein_coding	WAT1-related protein At2g37460 && Q9ZUS1.1 RecName: Full=WAT1-related protein At2g37460 && PF00892:EamA-like transporter family	DUF6
100776625	9.0061	0.68287	3.7368	0.0388179	0.539575	LOC100776625	NC_038244.2	53547	55465	+	1843	protein_coding	extensin && - && -	-
100500501	84.6616	29.2859	1.53657	0.0389055	0.539575	LOC100500501	NC_038242.2	16024927	16028476	-	1054	protein_coding	LIM domain-containing protein && Q94JX5.1 RecName: Full=LIM domain-containing protein WLIM1; AltName: Full=Widely-expressed LIM protein 1; Short=AtWLIM1 && PF00412:LIM domain	LIM
102665271	21.4455	7.35783	1.54261	0.0389398	0.539575	LOC102665271	NC_038250.2	293385	294471	+	1087	protein_coding	VQ motif-containing protein 22 && Q9LIE6.1 RecName: Full=VQ motif-containing protein 22; Short=AtVQ22 && PF05678:VQ motif	-
100802184	177.379	59.7399	1.57335	0.0390977	0.540417	LOC100802184	NC_016089.4	41348239	41357249	-	741	protein_coding	uncharacterized LOC100802184 && - && -	-
100814715	22.2822	7.68005	1.53697	0.0391221	0.540559	LOC100814715	NC_038249.2	44946889	44949240	-	1680	protein_coding	galactoside 2-alpha-L-fucosyltransferase && Q9M5Q1.1 RecName: Full=Galactoside 2-alpha-L-fucosyltransferase; AltName: Full=PsFT1; AltName: Full=Xyloglucan alpha-(1,2)-fucosyltransferase && PF03254:Xyloglucan fucosyltransferase	-
100806257	11.6118	0.721763	4.05661	0.0391781	0.540559	LOC100806257	NC_038254.2	47662610	47666843	+	2285	protein_coding	laccase-4 && O80434.2 RecName: Full=Laccase-4; AltName: Full=Benzenediol:oxygen oxidoreductase 4; AltName: Full=Diphenol oxidase 4; AltName: Full=Protein IRREGULAR XYLEM 12; AltName: Full=Urishiol oxidase 4; Flags: Precursor && PF07732:Multicopper oxidase|PF00394:Multicopper oxidase|PF07731:Multicopper oxidase	-
100786503	6.56483	0.360882	4.18898	0.0392198	1	LOC100786503	NC_038248.2	35204984	35207622	+	1767	protein_coding	xyloglucan endotransglucosylase/hydrolase protein 31 && P93046.2 RecName: Full=Xyloglucan endotransglucosylase/hydrolase protein 31; Short=At-XTH31; Short=AtXTR8; Short=XTH-31; Flags: Precursor && PF06955:Xyloglucan endo-transglycosylase (XET) C-terminus|PF00722:Glycosyl hydrolases family 16	-
100800143	403.198	197.56	1.03015	0.0392713	0.5408	LOC100800143	NC_038243.2	16127824	16136068	-	2750	protein_coding	delta-1-pyrroline-5-carboxylate synthase%2C transcript variant X2 && O65361.1 RecName: Full=Delta-1-pyrroline-5-carboxylate synthase; Short=P5CS; Includes: RecName: Full=Glutamate 5-kinase; Short=GK; AltName: Full=Gamma-glutamyl kinase; Includes: RecName: Full=Gamma-glutamyl phosphate reductase; Short=GPR; AltName: Full=Glutamate-5-semialdehyde dehydrogenase; AltName: Full=Glutamyl-gamma-semialde…	AA_kinase
102659918	15.5022	2.73171	2.5104	0.0393257	0.540849	LOC102659918	NC_016089.4	40831488	40835198	-	776	lncRNA	uncharacterized LOC102659918 && - && -	-
100813362	227.692	107.927	1.08029	0.0394398	0.540849	LOC100813362	NC_038245.2	44126807	44132845	+	2250	protein_coding	alpha/beta hydrolase domain-containing protein 17B && Q7ZVZ7.1 RecName: Full=Protein ABHD17C; AltName: Full=Alpha/beta hydrolase domain-containing protein 17C; Short=Abhydrolase domain-containing protein 17C && PF12695:Alpha/beta hydrolase family	-
112998136	12.2153	2.37106	2.36945	0.0394635	0.540849	LOC112998136	NC_038246.2	24377891	24394905	+	2758	lncRNA	uncharacterized LOC112998136%2C transcript variant X2 && - && -	-
100778012	15.5709	4.05902	1.94399	0.0395681	0.540849	LOC100778012	NC_038249.2	40160283	40161986	+	1704	protein_coding	E3 ubiquitin-protein ligase PUB23-like && Q84TG3.1 RecName: Full=E3 ubiquitin-protein ligase PUB23; AltName: Full=Plant U-box protein 23; AltName: Full=U-box domain-containing protein 23 && PF04564:U-box domain	U-box
100792545	10.0758	1.64929	2.5993	0.0395729	0.540849	LOC100792545	NC_038242.2	13327520	13330619	-	1342	protein_coding	GDSL esterase/lipase At1g71250%2C transcript variant X2 && Q9FNP2.1 RecName: Full=GDSL esterase/lipase At5g08460; AltName: Full=Extracellular lipase At5g08460; Flags: Precursor && PF00657:GDSL-like Lipase/Acylhydrolase	Lipase_GDSL
100814432	140.446	63.5893	1.14816	0.0395968	0.540849	LOC100814432	NC_038245.2	40521792	40532222	+	2306	protein_coding	transcription repressor KAN1%2C transcript variant X1 && Q93WJ9.1 RecName: Full=Transcription repressor KAN1; AltName: Full=Protein KANADI 1 && PF00249:Myb-like DNA-binding domain	Myb_DNA-binding
100792283	82.6505	32.9644	1.33223	0.0396444	0.540849	LOC100792283	NC_016089.4	48581689	48585985	-	2609	protein_coding	uncharacterized LOC100792283%2C transcript variant X1 && - && -	-
100809582	114.088	29.5563	1.95227	0.0396528	0.540849	LOC100809582	NC_038251.2	8885375	8888033	+	952	protein_coding	dehydrogenase/reductase SDR family member 4-like && H9BFQ2.1 RecName: Full=Tropinone reductase-like 3 && PF00106:short chain dehydrogenase	adh_short
102661609	50.9648	25.3983	1.01196	0.0397339	0.541066	LOC102661609	NC_038251.2	39395353	39398053	+	1232	protein_coding	zinc finger protein CONSTANS-LIKE 3%2C transcript variant X2 && - && PF06203:CCT motif	CCT
100798163	26.4057	6.34053	2.07594	0.0397504	0.541099	LOC100798163	NC_038256.2	36816748	36818216	+	914	protein_coding	heavy metal-associated isoprenylated plant protein 20 && Q9C9A3.1 RecName: Full=Heavy metal-associated isoprenylated plant protein 20; Short=AtHIP20; Short=AtHIPP20; Flags: Precursor && PF00403:Heavy-metal-associated domain	HMA
100810712	10.524	1.61063	2.69052	0.0398143	0.541778	LOC100810712	NC_038246.2	48731521	48732462	-	742	protein_coding	probable carbohydrate esterase At4g34215 && Q8L9J9.2 RecName: Full=Probable carbohydrate esterase At4g34215 && -	-
100806507	815.756	401.269	1.02456	0.0400118	0.542742	LOC100806507	NC_038241.2	38775511	38779727	+	2146	protein_coding	squamosa promoter-binding-like protein 13A%2C transcript variant X5 && B9DI20.1 RecName: Full=Squamosa promoter-binding-like protein 13A >P0DI11.1 RecName: Full=Squamosa promoter-binding-like protein 13B && PF03110:SBP domain	SBP
100804237	78.9064	34.9875	1.17863	0.0400621	0.542918	LOC100804237	NC_038243.2	17379761	17382678	-	2027	protein_coding	sulfoquinovosyl transferase SQD2%2C transcript variant X1 && Q8S4F6.1 RecName: Full=Sulfoquinovosyl transferase SQD2; AltName: Full=Protein SULFOQUINOVOSYLDIACYLGLYCEROL 2; AltName: Full=Sulfolipid synthase SQD2; AltName: Full=UDP-sulfoquinovose: diacylglycerol alpha-sulfoquinovosyltransferase SQD2; Flags: Precursor && PF13579:Glycosyl transferase 4-like domain|PF00534:Glycosyl transferases group…	Glycos_transf_1
100819316	36.9297	13.7951	1.4323	0.0401022	0.542918	LOC100819316	NC_038241.2	35583875	35591201	-	1882	protein_coding	sulfite exporter TauE/SafE family protein 3 && - && PF01925:Sulfite exporter TauE/SafE	-
100793902	383.101	70.5469	2.44154	0.0401474	0.543183	LOC100793902	NC_016090.4	46667709	46670511	-	1396	protein_coding	protein DMR6-LIKE OXYGENASE 1 && Q9ZSA8.1 RecName: Full=Protein DMR6-LIKE OXYGENASE 1; AltName: Full=2-oxoglutarate (2OG)-Fe(II) oxygenase-like protein DLO1; AltName: Full=Protein SENESCENCE-ASSOCIATED GENE 108; AltName: Full=Salicylate 3-hydroxylase DLO1; Short=S3H DLO1; Short=SA 3-hydroxylase DLO1; Short=Salicylic acid 3-hydroxylase DLO1 && PF14226:non-haem dioxygenase in morphine synthesis N-t…	2OG-FeII_Oxy
100777812	281.513	136.355	1.04838	0.040157	0.543183	LOC100777812	NC_038249.2	30515590	30521005	+	1581	protein_coding	protein LATERAL ROOT PRIMORDIUM 1%2C transcript variant X1 && Q94CK9.1 RecName: Full=Protein LATERAL ROOT PRIMORDIUM 1 && PF05142:Domain of unknown function (DUF702)	-
100775238	122.717	54.0405	1.189	0.0402545	0.543427	LOC100775238	NC_038246.2	44555286	44560502	-	2053	transcribed_pseudogene	MLO-like protein 6 && Q94KB7.2 RecName: Full=MLO-like protein 6; Short=AtMlo6 && -	-
100793991	134.849	61.747	1.13075	0.0403234	0.543427	LOC100793991	NC_038244.2	19363755	19367088	-	1997	protein_coding	uncharacterized LOC100793991 && Q7VG78.1 RecName: Full=Probable GMP synthase [glutamine-hydrolyzing]; AltName: Full=GMP synthetase; AltName: Full=Glutamine amidotransferase && -	-
100812306	65.5706	26.3078	1.31821	0.0406444	0.545755	LOC100812306	NC_038253.2	2853590	2856026	+	2048	pseudogene	- && - && PF13947:Wall-associated receptor kinase galacturonan-binding|PF14380:Wall-associated receptor kinase C-terminal	-
100799642	66.2609	17.3338	1.94242	0.0406762	0.545802	LOC100799642	NC_016088.4	50975580	50978008	+	1042	protein_coding	endochitinase && P36907.1 RecName: Full=Endochitinase; Flags: Precursor && PF00182:Chitinase class I	-
100788074	17.0112	3.77592	2.18846	0.0407583	0.546334	LOC100788074	NC_016090.4	45189873	45197426	-	2333	protein_coding	protein BONZAI 3 && Q5XQC7.1 RecName: Full=Protein BONZAI 3 && PF07002:Copine|PF00168:C2 domain	C2
novel.175	147.038	52.6588	1.48461	0.0407945	0.546629	-	NC_038244.2	43993234	43994099	-	866	-	- && - && -	-
100795439	6.64253	0.360882	4.20463	0.0408452	1	LOC100795439	NC_038245.2	8241685	8246365	-	1950	protein_coding	pectinesterase && Q3E989.1 RecName: Full=Probable pectinesterase/pectinesterase inhibitor 54; Includes: RecName: Full=Pectinesterase inhibitor 54; AltName: Full=Pectin methylesterase inhibitor 54; Includes: RecName: Full=Pectinesterase 54; Short=PE 54; AltName: Full=Pectin methylesterase 54; Short=AtPME54; Flags: Precursor && PF04043:Plant invertase/pectin methylesterase inhibitor|PF01095:Pectine…	-
100802540	77.2511	34.6064	1.16189	0.0408734	0.547307	LOC100802540	NC_038254.2	47249271	47253865	+	1432	protein_coding	mitochondrial uncoupling protein 1 && O81845.1 RecName: Full=Mitochondrial uncoupling protein 1; Short=AtPUMP1 && PF00153:Mitochondrial carrier protein	Mito_carr
102664200	92.3289	37.8331	1.29175	0.0409833	0.548016	LOC102664200	NC_038251.2	13698591	13703568	-	2622	pseudogene	- && - && -	-
100819445	63.7657	25.0632	1.35516	0.0410597	0.548187	PHT1-2	NC_016090.4	38947726	38951050	+	2071	protein_coding	inorganic phosphate transporter 1-2 && Q96303.1 RecName: Full=Inorganic phosphate transporter 1-4; Short=AtPht1;4; AltName: Full=H(+)/Pi cotransporter && PF00083:Sugar (and other) transporter	Sugar_tr
100778149	7.93636	1.00509	2.98424	0.0414673	0.550767	LOC100778149	NC_016088.4	52096800	52098703	-	1342	protein_coding	NmrA-like family domain-containing protein && P52575.1 RecName: Full=Isoflavone reductase; Short=IFR; AltName: Full=2'-hydroxyisoflavone reductase; AltName: Full=NADPH:isoflavone oxidoreductase && PF05368:NmrA-like family	NmrA
100817184	45.3413	19.5344	1.21453	0.0415395	0.55106	LOC100817184	NC_038241.2	39347290	39353516	+	1950	pseudogene	- && P92947.3 RecName: Full=Monodehydroascorbate reductase 5, mitochondrial; Short=AtMDAR5; AltName: Full=Monodehydroascorbate reductase 6, chloroplastic; Short=AtMDAR6; Flags: Precursor && PF07992:Pyridine nucleotide-disulphide oxidoreductase	Pyr_redox_2
100779910	42.918	11.5014	1.90657	0.0416039	0.551344	LOC100779910	NC_016091.4	50208105	50211950	-	2224	protein_coding	amino acid permease 3%2C transcript variant X2 && Q39134.2 RecName: Full=Amino acid permease 3; AltName: Full=Amino acid transporter AAP3 && PF01490:Transmembrane amino acid transporter protein	Aa_trans
100799687	94.0472	40.2243	1.22836	0.0416335	0.551488	LOC100799687	NC_038254.2	1919411	1921241	-	1352	protein_coding	transcription factor bHLH51 && Q9XEF0.1 RecName: Full=Transcription factor bHLH51; AltName: Full=Basic helix-loop-helix protein 51; Short=AtbHLH51; Short=bHLH 51; AltName: Full=Transcription factor EN 57; AltName: Full=bHLH transcription factor bHLH051 && PF00010:Helix-loop-helix DNA-binding domain	HLH
100803306	22.9634	5.61876	2.05194	0.0416799	0.551594	LOC100803306	NC_038256.2	24246486	24249838	+	2420	protein_coding	metal-nicotianamine transporter YSL1 && Q6R3L0.2 RecName: Full=Metal-nicotianamine transporter YSL1; AltName: Full=Protein YELLOW STRIPE LIKE 1; Short=AtYSL1 && PF03169:OPT oligopeptide transporter protein	OPT
100778666	15.8727	4.4199	1.85424	0.0418364	0.551673	LOC100778666	NC_038248.2	38163370	38166987	-	2308	protein_coding	zinc finger protein MAGPIE && Q9ZWA6.1 RecName: Full=Zinc finger protein MAGPIE; AltName: Full=Protein indeterminate-domain 3 && -	-
100803812	102.199	46.5076	1.13993	0.0420845	0.553027	LOC100803812	NC_038247.2	37609957	37611624	+	1668	protein_coding	alcohol acyltransferase 9 && Q0JBZ8.1 RecName: Full=Hydroxycinnamoyltransferase 1; Short=OsHCT1; AltName: Full=BAHD-like hydroxycinnamoyl transferase HCT1 && PF02458:Transferase family	-
113000735	7.40149	0.663653	3.47626	0.0422953	0.553027	LOC113000735	NC_038256.2	45339600	45341215	-	621	protein_coding	nuclear pore complex protein NUP98A-like && - && -	-
121174641	39.9149	17.1186	1.2149	0.0422999	0.553027	LOC121174641	NC_016090.4	1760550	1766090	-	5169	lncRNA	uncharacterized LOC121174641%2C transcript variant X2 && - && -	-
100802970	256.13	125.581	1.03036	0.0423515	0.553208	CYP701A16	NC_038249.2	45008348	45012761	+	2291	protein_coding	ent-kaurene oxidase && Q93ZB2.2 RecName: Full=Ent-kaurene oxidase, chloroplastic; Short=AtKO1; AltName: Full=Cytochrome P450 701A3 && PF00067:Cytochrome P450	p450
100777865	9.08379	1.02453	3.16351	0.0424374	0.553208	LOC100777865	NC_038252.2	5617603	5621228	-	1392	protein_coding	uncharacterized protein At4g15970 && Q3E6Y3.1 RecName: Full=Uncharacterized protein At1g28695; Flags: Precursor && PF03407:Nucleotide-diphospho-sugar transferase	-
100813335	167.464	77.4812	1.11606	0.0424539	0.553208	LOC100813335	NC_038244.2	7867338	7870844	+	1746	protein_coding	uncharacterized LOC100813335%2C transcript variant X1 && - && PF03763:Remorin, C-terminal region	-
100797930	263.248	125.678	1.06857	0.0425338	0.553399	LOC100797930	NC_016089.4	6974722	6976657	-	1012	protein_coding	steroid 5-alpha-reductase DET2-like && Q28891.1 RecName: Full=3-oxo-5-alpha-steroid 4-dehydrogenase 1; AltName: Full=SR type 1; AltName: Full=Steroid 5-alpha-reductase 1; Short=S5AR 1 && PF02544:3-oxo-5-alpha-steroid 4-dehydrogenase	-
100777409	9.99814	1.61063	2.60795	0.0426313	0.553787	CRK53	NC_038254.2	3999501	4009497	+	2220	protein_coding	cysteine-rich receptor-like protein kinase%2C transcript variant X1 && Q9FNE1.1 RecName: Full=Cysteine-rich receptor-like protein kinase 42; Short=Cysteine-rich RLK42; Flags: Precursor && PF01657:Salt stress response/antifungal|PF00069:Protein kinase domain	Pkinase
102661650	34.0583	10.6055	1.6862	0.043028	0.555291	LOC102661650	NC_038251.2	12143046	12145295	+	1693	protein_coding	heavy metal-associated isoprenylated plant protein 35 && Q84J88.1 RecName: Full=Heavy metal-associated isoprenylated plant protein 36; Short=AtHIP36; Flags: Precursor && PF00403:Heavy-metal-associated domain	HMA
100783241	49.4198	17.9507	1.47217	0.0430537	0.555291	LOC100783241	NC_038245.2	46265509	46267935	+	922	protein_coding	1%2C4-dihydroxy-2-naphthoyl-CoA thioesterase 1%2C transcript variant X2 && Q9SX65.1 RecName: Full=1,4-dihydroxy-2-naphthoyl-CoA thioesterase 1; Short=AtDHNAT1; Short=DHNA-CoA thioesterase 1 && -	-
100803668	114.447	51.1157	1.16723	0.0432859	0.556352	LOC100803668	NC_038249.2	27106738	27110574	-	1778	protein_coding	probable glycosyltransferase At3g42180%2C transcript variant X2 && Q94AA9.2 RecName: Full=Xylogalacturonan beta-1,3-xylosyltransferase; AltName: Full=Protein XYLOGALACTURONAN DEFICIENT 1 && PF03016:Exostosin family	-
102660751	55.0883	26.9192	1.04062	0.0434497	0.55668	LOC102660751	NC_038254.2	8313587	8318936	-	2619	protein_coding	uncharacterized LOC102660751 && - && PF12796:Ankyrin repeats (3 copies)|PF13962:Domain of unknown function	-
100817061	66.1922	28.0405	1.24148	0.0434882	0.55668	LOC100817061	NC_038251.2	14537304	14545840	-	1292	protein_coding	transcription factor bHLH35%2C transcript variant X1 && Q2HIV9.1 RecName: Full=Transcription factor bHLH35; AltName: Full=Basic helix-loop-helix protein 35; Short=AtbHLH35; Short=bHLH 35; AltName: Full=Transcription factor EN 41; AltName: Full=bHLH transcription factor bHLH035 && PF00010:Helix-loop-helix DNA-binding domain	HLH
121174827	141.724	4.47801	4.98707	0.0436771	0.557508	LOC121174827	NC_016091.4	11633617	11641108	+	7320	lncRNA	uncharacterized LOC121174827 && Q9LV37.2 RecName: Full=Mitogen-activated protein kinase 9; Short=AtMPK9; Short=MAP kinase 9 && -	-
547527	108.877	30.1528	1.85481	0.0438328	0.557538	LOC547527	NC_038252.2	33191584	33193268	-	986	protein_coding	extensin-like && - && -	-
102664445	70.719	35.1539	1.01619	0.0438818	0.557538	LOC102664445	NC_038244.2	7808105	7812313	-	3891	protein_coding	putative ABC transporter C family member 15%2C transcript variant X3 && - && -	-
100790050	66.7181	30.5198	1.12934	0.0439392	0.557538	LOC100790050	NC_038255.2	50475225	50477913	-	1649	protein_coding	probable WRKY transcription factor 53 && Q9SUP6.1 RecName: Full=Probable WRKY transcription factor 53; AltName: Full=WRKY DNA-binding protein 53 && PF03106:WRKY DNA -binding domain	WRKY
100819452	8.85071	1.04375	3.11509	0.044	0.557761	LOC100819452	NC_038247.2	6203989	6208436	-	2102	protein_coding	amino acid transporter protein && Q9SX98.1 RecName: Full=Lysine histidine transporter-like 8; AltName: Full=Amino acid transporter-like protein 1 && PF01490:Transmembrane amino acid transporter protein	Aa_trans
100802128	6.72023	0.360882	4.22036	0.0440487	1	LOC100802128	NC_038251.2	3713330	3715225	+	811	protein_coding	transmembrane emp24 domain-containing protein p24delta3 && Q6IDL4.1 RecName: Full=Transmembrane emp24 domain-containing protein p24delta3; AltName: Full=p24 family protein delta1a; Short=p24delta1a; AltName: Full=p24 family protein delta3; Short=p24delta3; Flags: Precursor && PF01105:emp24/gp25L/p24 family/GOLD	-
100782169	52.6561	25.4569	1.05331	0.0440667	0.557761	LOC100782169	NC_038245.2	37072363	37075429	-	3067	protein_coding	receptor-like protein 7 && - && PF13855:Leucine rich repeat|PF08263:Leucine rich repeat N-terminal domain	LRRNT_2
100811032	16.2612	2.35138	2.78964	0.044084	0.557761	LOC100811032	NC_038245.2	45704423	45706327	-	1085	protein_coding	cytokinin riboside 5'-monophosphate phosphoribohydrolase LOG1%2C transcript variant X2 && Q8RUN2.1 RecName: Full=Cytokinin riboside 5'-monophosphate phosphoribohydrolase LOG1; AltName: Full=Protein LONELY GUY 1 && PF03641:Possible lysine decarboxylase	-
100812496	278.612	117.33	1.24952	0.0442482	0.558008	LOC100812496	NC_038246.2	2576620	2581321	+	2581	protein_coding	protein indeterminate-domain 12 && O22759.2 RecName: Full=Protein indeterminate-domain 12 && -	-
548029	170.973	66.4574	1.36488	0.0443204	0.558188	LOC548029	NC_038254.2	46222965	46224444	+	892	protein_coding	glutathione S-transferase GST 11 && P32110.1 RecName: Full=Probable glutathione S-transferase; AltName: Full=G2-4; AltName: Full=Heat shock protein 26A && PF00043:Glutathione S-transferase, C-terminal domain|PF13417:Glutathione S-transferase, N-terminal domain	GST_C
novel.179	47.8602	20.4052	1.22811	0.0443847	0.558188	-	NC_038245.2	35724343	35725697	+	1355	-	- && - && -	-
100527035	69.8586	30.0619	1.21582	0.0445099	0.558188	LOC100527035	NC_038248.2	18471562	18472177	-	616	protein_coding	uncharacterized LOC100527035 && Q9LSQ6.1 RecName: Full=Calcium-binding protein PBP1; AltName: Full=KIC-related protein 2; AltName: Full=PINOID-binding protein 1 && PF13833:EF-hand domain pair	-
100777555	37.1538	10.8769	1.78662	0.0445161	0.558188	LOC100777555	NC_038254.2	48717317	48720536	+	1666	protein_coding	protein trichome birefringence-like 3 && Q8LED3.1 RecName: Full=Protein trichome birefringence-like 3 && PF13839:GDSL/SGNH-like Acyl-Esterase family found in Pmr5 and Cas1p|PF14416:PMR5 N terminal Domain	-
100789929	97.4772	44.059	1.1526	0.0445468	0.558188	LOC100789929	NC_038243.2	7509390	7521581	-	1782	protein_coding	cytochrome P450 704C1%2C transcript variant X2 && Q50EK3.1 RecName: Full=Cytochrome P450 704C1; AltName: Full=Cytochrome P450 CYPD [Pinus taeda] && PF00067:Cytochrome P450	p450
113001937	135.235	17.0743	2.98647	0.0445809	0.558188	LOC113001937	NC_038242.2	5084794	5085843	-	1050	protein_coding	acanthoscurrin-2-like && P14009.1 RecName: Full=14 kDa proline-rich protein DC2.15; Flags: Precursor && PF14547:Hydrophobic seed protein	-
102662187	36.2575	15.4756	1.22764	0.044651	0.558521	LOC102662187	NC_016088.4	55274461	55276421	+	785	protein_coding	uncharacterized LOC102662187 && - && -	-
102663265	40.9159	15.4831	1.40829	0.0448831	0.559865	LOC102663265	NC_038254.2	21864144	21865497	-	1256	protein_coding	uncharacterized LOC102663265 && - && -	-
100810350	129.381	59.7814	1.11584	0.0449063	0.559865	LOC100810350	NC_038254.2	5127552	5131121	-	1433	protein_coding	protein G1-like7 && Q5W659.1 RecName: Full=Protein G1-like9 >A2Y3I2.1 RecName: Full=Protein G1-like9 && -	-
100811729	11.2323	0.360882	4.96333	0.0449292	0.559865	LOC100811729	NC_038252.2	33184647	33185753	-	860	protein_coding	extensin-2-like && - && PF04554:Extensin-like region	-
100808114	5.49509	0	4.89605	0.0449741	1	LOC100808114	NC_038249.2	41101136	41103183	+	1449	protein_coding	transcription factor RAX2 && Q9FKL2.1 RecName: Full=Transcription factor MYB36; AltName: Full=Myb-related protein 36; Short=AtMYB36 && PF00249:Myb-like DNA-binding domain	Myb_DNA-binding
100785313	35.074	10.443	1.74561	0.0449909	0.559865	LOC100785313	NC_038249.2	20029971	20031417	-	1211	protein_coding	probable xyloglucan endotransglucosylase/hydrolase protein 23-like && Q38910.1 RecName: Full=Probable xyloglucan endotransglucosylase/hydrolase protein 23; Short=At-XTH23; Short=XTH-23; Flags: Precursor && PF00722:Glycosyl hydrolases family 16|PF06955:Xyloglucan endo-transglycosylase (XET) C-terminus	-
100819630	374.411	186.633	1.0055	0.0450052	0.559865	LOC100819630	NC_038254.2	3861548	3864313	+	2220	protein_coding	trans-cinnamate:CoA ligase%2C peroxisomal && Q9C8D4.1 RecName: Full=Butyrate--CoA ligase AAE11, peroxisomal; AltName: Full=Acyl-activating enzyme 11; AltName: Full=Butyryl-CoA synthetase && PF00501:AMP-binding enzyme|PF13193:AMP-binding enzyme C-terminal domain	AMP-binding
100797964	45.0902	21.2746	1.08417	0.0450992	0.560672	LOC100797964	NC_038255.2	42789884	42791573	+	1296	pseudogene	- && Q94JW0.1 RecName: Full=Deoxyhypusine hydroxylase; Short=DOHH; AltName: Full=Deoxyhypusine dioxygenase; AltName: Full=Deoxyhypusine monooxygenase && PF13646:HEAT repeats	-
100788634	41.2087	19.0004	1.11579	0.0452705	0.561572	LOC100788634	NC_016091.4	48683188	48685384	-	1544	protein_coding	RNA-binding protein-like%2C transcript variant 2 && Q9M1S3.1 RecName: Full=Probable RNA-binding protein ARP1; AltName: Full=ABA-regulated RNA-binding protein 1 && PF00076:RNA recognition motif. (a.k.a. RRM, RBD, or RNP domain)	RRM_1
100789828	48.9717	22.1581	1.15391	0.045272	0.561572	LOC100789828	NC_038246.2	43564460	43570344	-	2025	pseudogene	- && Q9SVM8.1 RecName: Full=Glycine-rich RNA-binding protein 2, mitochondrial; Short=AtGR-RBP2; AltName: Full=AtRBG2; AltName: Full=Glycine-rich protein 2; Short=AtGRP2; AltName: Full=Mitochondrial RNA-binding protein 1a; Short=At-mRBP1a; Flags: Precursor && -	-
100790675	73.3516	31.6097	1.21863	0.0455439	0.563726	LOC100790675	NC_038252.2	12488104	12491731	+	1812	protein_coding	cytochrome P450 CYP82D47 && Q9SZ46.1 RecName: Full=Cytochrome P450 82C4 && PF00067:Cytochrome P450	p450
100812933	47.5912	11.2769	2.08924	0.0455641	0.563726	SNAC41	NC_038242.2	41478412	41480539	+	1107	protein_coding	NAC domain-containing protein 18-like && Q9LD44.1 RecName: Full=NAC transcription factor 56; Short=AtNAC056; AltName: Full=NAC domain-containing protein 2; Short=AtNAC2; AltName: Full=Protein NAC-REGULATED SEED MORPHOLOGY 1 && PF02365:No apical meristem (NAM) protein	NAM
547886	13.6645	2.93771	2.20107	0.0455964	0.563945	SCOF-1	NC_038253.2	39225558	39226704	+	1147	protein_coding	scof-1 protein && Q96289.1 RecName: Full=Zinc finger protein ZAT10; AltName: Full=Salt-tolerance zinc finger && PF13912:C2H2-type zinc finger	-
100306719	6.47814	0	5.13942	0.0456004	1	CIF1	NC_038253.2	2662910	2663750	-	841	protein_coding	cell-wall inhibitor of beta-fructosidase && - && PF04043:Plant invertase/pectin methylesterase inhibitor	-
100794220	22.808	5.21945	2.14526	0.0457566	0.564552	LOC100794220	NC_038253.2	19410476	19415037	-	1692	protein_coding	transcription factor HHO5%2C transcript variant X3 && Q9ZQ85.2 RecName: Full=Myb family transcription factor EFM; AltName: Full=Protein EARLY FLOWERING MYB && PF00249:Myb-like DNA-binding domain	Myb_DNA-binding
100780079	51.1382	21.0048	1.29015	0.0459326	0.565203	LOC100780079	NC_016090.4	843946	850394	-	3845	protein_coding	U-box domain-containing protein 33%2C transcript variant X1 && Q8GUH1.2 RecName: Full=U-box domain-containing protein 33; AltName: Full=Plant U-box protein 33; Includes: RecName: Full=E3 ubiquitin ligase; Includes: RecName: Full=Serine/threonine-protein kinase && PF00069:Protein kinase domain|PF04564:U-box domain	Pkinase
102661022	78.4312	30.7982	1.35506	0.0459449	0.565203	LOC102661022	NC_016090.4	35421666	35422594	+	929	protein_coding	sigma factor binding protein 1%2C chloroplastic && O80669.1 RecName: Full=Sigma factor binding protein 2, chloroplastic; Short=Sigma factor binding protein II; AltName: Full=VQ motif-containing protein 16; Short=AtVQ16; Flags: Precursor && PF05678:VQ motif	-
100820563	37.7067	15.2828	1.2989	0.0460637	0.565203	LOC100820563	NC_038249.2	9376132	9378432	-	2164	protein_coding	probable receptor-like protein kinase At1g11050 && O04086.1 RecName: Full=Probable receptor-like protein kinase At1g11050; Flags: Precursor && PF00069:Protein kinase domain	Pkinase
100780465	102.883	38.5018	1.41374	0.0460739	0.565203	LOC100780465	NC_038245.2	44435019	44436468	+	1090	protein_coding	isoflavone reductase homolog && E6Y2X0.1 RecName: Full=Bifunctional pinoresinol-lariciresinol reductase 2; Short=PLR-Lu2; AltName: Full=(+)-lariciresinol reductase; AltName: Full=(+)-pinoresinol reductase && PF05368:NmrA-like family	NmrA
100817691	159.701	75.0262	1.09202	0.0460833	0.565203	LOC100817691	NC_038247.2	11657969	11660983	+	2455	protein_coding	zinc finger protein BALDIBIS && Q944L3.1 RecName: Full=Protein indeterminate-domain 9; AltName: Full=ID1-like zinc finger protein 1 && -	-
102663810	31.2106	7.72617	2.02875	0.0461781	0.565203	LOC102663810	NC_038252.2	4974588	4976515	+	895	lncRNA	uncharacterized LOC102663810 && - && -	-
100805064	53.0355	15.4709	1.78696	0.0461877	0.565203	LOC100805064	NC_038256.2	45505085	45506689	+	1205	protein_coding	uncharacterized LOC100805064 && - && -	-
100798444	272.353	110.315	1.30506	0.0463544	0.565908	LOC100798444	NC_038245.2	46592353	46595516	+	1831	protein_coding	O-acyltransferase WSD1 && - && PF03007:Wax ester synthase-like Acyl-CoA acyltransferase domain|PF06974:Protein of unknown function (DUF1298)	-
100782687	20.9106	6.84906	1.6211	0.0465457	0.566709	LOC100782687	NC_038244.2	15702225	15707040	+	2067	protein_coding	3-epi-6-deoxocathasterone 23-monooxygenase CYP90D1%2C transcript variant X2 && Q94IA6.1 RecName: Full=3-epi-6-deoxocathasterone 23-monooxygenase; AltName: Full=Cytochrome P450 90D1 && PF00067:Cytochrome P450	p450
106798375	7.62558	0.702317	3.48774	0.0465547	0.566709	LOC106798375	NC_016091.4	4878514	4880781	-	1331	protein_coding	peroxidase 46-like%2C transcript variant X3 && O81772.1 RecName: Full=Peroxidase 46; Short=Atperox P46; AltName: Full=ATP48; Flags: Precursor && -	-
100801311	54.3711	21.2882	1.36303	0.0467074	0.567898	LOC100801311	NC_038255.2	40767997	40768924	+	928	protein_coding	dehydration-responsive element-binding protein 2F && Q9SVX5.1 RecName: Full=Dehydration-responsive element-binding protein 2F; Short=Protein DREB2F && PF00847:AP2 domain	AP2
100788975	192.224	71.9235	1.42147	0.0469394	0.5687	LOC100788975	NC_038255.2	42487199	42491846	+	2339	protein_coding	protein indeterminate-domain 12 && O22759.2 RecName: Full=Protein indeterminate-domain 12 && -	-
100500218	12.0599	2.71249	2.15914	0.0469939	0.569071	LOC100500218	NC_038252.2	28451889	28452578	+	690	protein_coding	ARG7 auxin responsive family protein && O65695.1 RecName: Full=Auxin-responsive protein SAUR50; AltName: Full=Protein SMALL AUXIN UP RNA 50 && PF02519:Auxin responsive protein	Auxin_inducible
100783913	94.9255	46.9571	1.0204	0.0470661	0.569247	LOC100783913	NC_038250.2	49494388	49495562	-	876	protein_coding	expansin-A11 && Q9LNU3.1 RecName: Full=Expansin-A11; Short=AtEXPA11; AltName: Full=Alpha-expansin-11; Short=At-EXP11; Short=AtEx11; AltName: Full=Ath-ExpAlpha-1.14; Flags: Precursor && PF03330:Rare lipoprotein A (RlpA)-like double-psi beta-barrel|PF01357:Pollen allergen	-
102661512	5.65049	0	4.93392	0.0471284	1	LOC102661512	NC_038245.2	579071	581541	-	862	lncRNA	uncharacterized LOC102661512%2C transcript variant X2 && - && -	-
100306604	5.65049	0	4.93392	0.0471284	1	LOC100306604	NC_038243.2	3804198	3805701	-	1020	protein_coding	uncharacterized LOC100306604 && - && -	-
100779940	313.11	133.729	1.229	0.0472829	0.570858	LOC100779940	NC_038241.2	4045346	4047478	-	1640	protein_coding	probable pectate lyase 22-like && Q93Z25.1 RecName: Full=Probable pectate lyase 22; Flags: Precursor && PF00544:Pectate lyase	-
100810473	24.8698	8.8979	1.49631	0.0473056	0.570858	LOC100810473	NC_038244.2	44008133	44010394	-	1426	protein_coding	probable purine permease 9 && O49726.2 RecName: Full=Probable purine permease 9; Short=AtPUP9 && PF16913:Purine nucleobase transmembrane transport	-
100798968	41.3134	12.7704	1.69828	0.0474494	0.570858	LOC100798968	NC_016088.4	9204765	9206495	-	1731	protein_coding	protein BIG GRAIN 1-like E && Q93Z37.1 RecName: Full=Protein BIG GRAIN 1-like E && -	-
100817098	204.729	87.4487	1.22788	0.04751	0.570858	LOC100817098	NC_038245.2	34273587	34280603	+	1730	protein_coding	protein DETOXIFICATION 34 && F4JH46.1 RecName: Full=Protein DETOXIFICATION 34; Short=AtDTX34; AltName: Full=Multidrug and toxic compound extrusion protein 34; Short=MATE protein 34 && PF01554:MatE	MatE
100779512	10.3776	1.42408	2.90672	0.0475834	0.570858	LOC100779512	NC_038246.2	51402378	51405855	+	2264	protein_coding	protein NRT1/ PTR FAMILY 7.1%2C transcript variant X2 && Q3E9B5.1 RecName: Full=Protein NRT1/ PTR FAMILY 7.1; Short=AtNPF7.1 && PF00854:POT family	-
100777760	20.4715	2.84816	2.86532	0.0475835	0.570858	LOC100777760	NC_038255.2	47658845	47660820	-	1771	protein_coding	transcription factor MYB2 && Q9LDE1.1 RecName: Full=Transcription factor MYB108; AltName: Full=Myb-related protein 108; Short=AtMYB108; AltName: Full=Protein BOTRYTIS-SUSCEPTIBLE 1 && PF00249:Myb-like DNA-binding domain	Myb_DNA-binding
100818811	426.854	197.854	1.1106	0.0476984	0.571788	LOC100818811	NC_038242.2	852686	855836	+	3151	protein_coding	uncharacterized LOC100818811 && - && PF03087:Arabidopsis protein of unknown function	-
100500295	33.0393	15.2048	1.11585	0.0479813	0.57322	LOC100500295	NC_038241.2	34552670	34553272	+	603	protein_coding	RALF domain-containing protein && O23262.1 RecName: Full=Protein RALF-like 32; Flags: Precursor && PF05498:Rapid ALkalinization Factor (RALF)	-
100812634	33.117	13.5233	1.29683	0.0480775	0.57322	LOC100812634	NC_038252.2	10439904	10448473	-	4744	protein_coding	disease resistance protein RPV1%2C transcript variant X10 && Q40392.1 RecName: Full=TMV resistance protein N && PF00931:NB-ARC domain|PF01582:TIR domain	NB-ARC
100808738	13.8109	2.10718	2.7394	0.0480793	0.57322	CKX1	NC_016090.4	36041151	36043943	+	1826	protein_coding	cytokinin dehydrogenase 1-like && O22213.1 RecName: Full=Cytokinin dehydrogenase 1; AltName: Full=Cytokinin oxidase 1; Short=AtCKX1; Short=CKO 1; Flags: Precursor && PF01565:FAD binding domain|PF09265:Cytokinin dehydrogenase 1, FAD and cytokinin binding	FAD_binding_4
100779783	82.5965	18.211	2.18926	0.0481985	0.57395	LOC100779783	NC_038243.2	2905766	2907287	+	1026	protein_coding	uncharacterized LOC100779783%2C transcript variant X2 && - && PF13962:Domain of unknown function	-
100814027	41.6062	15.8051	1.40149	0.0483713	0.574085	LOC100814027	NC_038250.2	45715885	45717737	+	845	lncRNA	uncharacterized LOC100814027 && - && -	-
112997758	15.0271	3.41504	2.15325	0.0485034	0.574248	LOC112997758	NC_038245.2	11354852	11359104	-	3267	protein_coding	serine%2C glycine%2C tyrosine and glutamine-rich protein-like%2C transcript variant X5 && Q9M0S5.2 RecName: Full=Isoamylase 3, chloroplastic; Short=AtISA3; Flags: Precursor && -	-
100305771	30.9178	11.4939	1.42806	0.0485175	0.574248	LOC100305771	NC_038249.2	39266945	39267518	-	574	protein_coding	uncharacterized LOC100305771 && - && -	-
100781974	116.326	55.3465	1.07725	0.048533	0.574248	LOC100781974	NC_038252.2	1500225	1503188	-	1036	protein_coding	soluble inorganic pyrophosphatase 1 && Q93V56.1 RecName: Full=Soluble inorganic pyrophosphatase 1; AltName: Full=Pyrophosphate phospho-hydrolase 1; Short=PPase 1 && PF00719:Inorganic pyrophosphatase	Pyrophosphatase
121173998	79.546	37.2414	1.09712	0.0487452	0.576099	LOC121173998	NC_016089.4	9201963	9204594	-	1246	lncRNA	uncharacterized LOC121173998 && Q2QKL5.1 RecName: Full=Glutathione gamma-glutamylcysteinyltransferase 3; AltName: Full=LjPCS3-7N; AltName: Full=Phytochelatin synthase 3 && -	-
100776797	7.39249	0.360882	4.36959	0.0489869	0.576306	LOC100776797	NC_038244.2	6710126	6711923	-	1798	protein_coding	protein UNUSUAL FLORAL ORGANS && Q39090.2 RecName: Full=Protein UNUSUAL FLORAL ORGANS; AltName: Full=F-box only protein 1; Short=AtFBX1 && PF00646:F-box domain	F-box
100790124	79.6384	30.6123	1.3869	0.0490059	0.576354	FCL1	NC_038243.2	10006606	10010870	+	1008	protein_coding	homeobox protein knotted-1-like 1 && O04134.1 RecName: Full=Homeobox protein knotted-1-like 1; AltName: Full=KNAP1 && PF03790:KNOX1 domain|PF03791:KNOX2 domain	KNOX2
100814785	40.5274	17.6988	1.19977	0.0490492	0.576687	LOC100814785	NC_038253.2	4296514	4297910	-	1327	protein_coding	transmembrane protein 230%2C transcript variant X1 && - && -	-
100795012	25.5781	6.94584	1.89054	0.0490675	0.576726	LOC100795012	NC_038242.2	47125390	47128166	+	1369	protein_coding	probable O-methyltransferase 3 && B6VJS4.2 RecName: Full=Trans-resveratrol di-O-methyltransferase; AltName: Full=Resveratrol O-methyltransferase; Short=ROMT; Short=VvROMT && PF08100:Dimerisation domain|PF00891:O-methyltransferase	-
100794774	171.005	73.7067	1.2163	0.0495779	0.578198	LOC100794774	NC_038247.2	6833584	6837168	+	2591	protein_coding	ABC transporter G family member 14 && Q9C6W5.1 RecName: Full=ABC transporter G family member 14; Short=ABC transporter ABCG.14; Short=AtABCG14; AltName: Full=White-brown complex homolog protein 14; Short=AtWBC14 && PF01061:ABC-2 type transporter|PF00005:ABC transporter	ABC2_membrane
100806149	172.209	81.5583	1.08182	0.0495881	0.578198	LOC100806149	NC_038241.2	2753922	2755934	+	1846	protein_coding	uncharacterized LOC100806149 && Q86A88.1 RecName: Full=Dynein light chain, cytoplasmic; AltName: Full=Dynein light chain LC8-type 2 && PF01221:Dynein light chain type 1	-
100527644	84.6346	28.6424	1.56881	0.0495957	0.578198	LOC100527644	NC_038254.2	46553715	46554718	-	593	protein_coding	uncharacterized LOC100527644 && - && PF14368:Probable lipid transfer	-
780542	58.7277	24.1366	1.29281	0.049639	0.578198	MYB53	NC_038249.2	15228784	15230469	-	1362	protein_coding	MYB transcription factor MYB53 && P81392.1 RecName: Full=Myb-related protein 306 && PF00249:Myb-like DNA-binding domain	Myb_DNA-binding
100778867	32.8332	9.69699	1.76647	0.049708	0.578198	LOC100778867	NC_038248.2	11531477	11533338	-	798	protein_coding	early nodulin-like protein 2 && Q9T076.1 RecName: Full=Early nodulin-like protein 2; AltName: Full=Phytocyanin-like protein; Flags: Precursor && PF02298:Plastocyanin-like domain	Cu_bind_like
100815123	34.6529	11.668	1.57664	0.0497802	0.578198	LOC100815123	NC_016088.4	53784983	53787804	-	2707	protein_coding	uncharacterized LOC100815123%2C transcript variant X1 && - && -	-
100806069	482.595	228.224	1.07852	0.0499062	0.578456	LOC100806069	NC_016089.4	2740098	2742263	+	1571	protein_coding	UDP-glycosyltransferase 74B1 && O48676.1 RecName: Full=UDP-glycosyltransferase 74B1; AltName: Full=N-hydroxythioamide S-beta-glucosyltransferase; AltName: Full=Thiohydroximate S-glucosyltransferase && PF00201:UDP-glucoronosyl and UDP-glucosyl transferase	UDPGT
100816745	916.712	320.109	1.51793	0.0499835	0.578629	LOC100816745	NC_038254.2	9068689	9076528	+	1268	protein_coding	phenylacetaldehyde reductase && Q9S9N9.1 RecName: Full=Cinnamoyl-CoA reductase 1; Short=AtCCR1; AltName: Full=Protein IRREGULAR XYLEM 4 && PF01370:NAD dependent epimerase/dehydratase family	Epimerase

## Sheet: SPWPvsWT_deg_down
gene_id	SPWP_group	WT_group	log2FoldChange	pvalue	padj	gene_name	gene_chr	gene_start	gene_end	gene_strand	gene_length	gene_biotype	gene_description	tf_family
106795447	88.5758	921.419	-3.37613	1.66e-41	6.41e-37	LOC106795447	NC_038249.2	13489863	13496384	+	1458	protein_coding	2-oxoglutarate-dependent dioxygenase DAO && Q7XKU5.2 RecName: Full=2-oxoglutarate-dependent dioxygenase DAO; AltName: Full=Protein DIOXYGENASE FOR AUXIN OXIDATION >Q01IX6.1 RecName: Full=2-oxoglutarate-dependent dioxygenase DAO; AltName: Full=Protein DIOXYGENASE FOR AUXIN OXIDATION && PF14226:non-haem dioxygenase in morphine synthesis N-terminal|PF03171:2OG-Fe(II) oxygenase superfamily	2OG-FeII_Oxy
100807775	212.961	924.738	-2.11829	5.75e-36	1.11e-31	LOC100807775	NC_038243.2	24642669	24646340	+	1162	protein_coding	uncharacterized LOC100807775 && - && -	-
100795250	377.44	1397.84	-1.88793	9.69e-32	9.34e-28	LOC100795250	NC_016088.4	3342725	3348123	+	3262	protein_coding	probable alpha%2Calpha-trehalose-phosphate synthase [UDP-forming] 9%2C transcript variant X3 && Q9LRA7.1 RecName: Full=Probable alpha,alpha-trehalose-phosphate synthase [UDP-forming] 9; AltName: Full=Trehalose-6-phosphate synthase 9; Short=AtTPS9 && PF00982:Glycosyltransferase family 20|PF02358:Trehalose-phosphatase	-
100807255	169.018	709.558	-2.07097	1.43e-23	6.88e-20	LOC100807255	NC_038243.2	19490675	19519600	+	5225	protein_coding	uncharacterized LOC100807255%2C transcript variant X28 && Q8L5Y9.2 RecName: Full=Pantothenate kinase 2; Short=AtPANK2; AltName: Full=Pantothenic acid kinase 2 && -	-
100808537	1.44922	335.354	-7.82781	2.56e-17	8.97e-14	SWEET28	NC_038245.2	3665369	3673630	+	1371	protein_coding	sugar efflux transporter SWEET28%2C transcript variant 2 && Q84WN3.2 RecName: Full=Bidirectional sugar transporter SWEET17; Short=AtSWEET17; AltName: Full=Protein SUGARS WILL EVENTUALLY BE EXPORTED TRANSPORTERS 17 && PF03083:Sugar efflux transporter for intercellular exchange	-
100804580	4.11457	182.812	-5.40023	2.3e-16	6.82e-13	LOC100804580	NC_038243.2	21392604	21394657	+	1873	lncRNA	uncharacterized LOC100804580 && Q9LZD3.1 RecName: Full=Exocyst complex component EXO70A1; Short=AtExo70a1; AltName: Full=Exocyst subunit Exo70 family protein A1 && -	-
102665062	243.212	1806.84	-2.8927	4.55e-16	1.17e-12	LOC102665062	NC_038250.2	47174109	47185317	-	8564	lncRNA	uncharacterized LOC102665062%2C transcript variant X5 && - && -	-
106795446	31.5303	300.793	-3.26763	2.65e-15	6.39e-12	LOC106795446	NC_038249.2	10228090	10231425	+	2907	protein_coding	putative wall-associated receptor kinase-like 16 && Q9LMP1.1 RecName: Full=Wall-associated receptor kinase 2; Flags: Precursor && PF07645:Calcium-binding EGF domain|PF13947:Wall-associated receptor kinase galacturonan-binding|PF00069:Protein kinase domain	Pkinase
novel.254	1.8287	206.458	-6.73141	4.4e-15	8.94e-12	-	NC_038249.2	1960508	1966683	+	5697	-	- && P11369.2 RecName: Full=LINE-1 retrotransposable element ORF2 protein; Short=ORF2p; AltName: Full=Long interspersed element-1; Short=L1; AltName: Full=Retrovirus-related Pol polyprotein LINE-1; Includes: RecName: Full=Reverse transcriptase; Includes: RecName: Full=Endonuclease && -	-
100812571	65.8037	345.519	-2.4009	4.79e-13	8.4e-10	LOC100812571	NC_038249.2	29650443	29656218	-	1189	pseudogene	- && Q8GYA4.3 RecName: Full=Cysteine-rich receptor-like protein kinase 10; Short=Cysteine-rich RLK10; AltName: Full=Receptor-like protein kinase 4; Flags: Precursor && PF11883:Domain of unknown function (DUF3403)	-
100813700	73.1602	285.182	-1.95765	1.13e-11	1.61e-08	LOC100813700	NC_038252.2	33420548	33428584	-	2550	protein_coding	PH%2C RCC1 and FYVE domains-containing protein 1 && O95714.2 RecName: Full=E3 ubiquitin-protein ligase HERC2; AltName: Full=HECT domain and RCC1-like domain-containing protein 2; AltName: Full=HECT-type E3 ubiquitin transferase HERC2 && PF00415:Regulator of chromosome condensation (RCC1) repeat|PF16457:Pleckstrin homology domain	-
100500338	36.7654	215.633	-2.5456	2.33e-10	3e-07	LOC100500338	NC_038244.2	45114082	45115118	+	1037	protein_coding	kunitz family trypsin and protease inhibitor && P01070.2 RecName: Full=Trypsin inhibitor A; AltName: Full=Kunitz-type trypsin inhibitor A; Flags: Precursor && PF00197:Trypsin and protease inhibitor	-
100807763	129.327	339.591	-1.39218	3.54e-10	4.27e-07	LOC100807763	NC_038249.2	600825	604186	-	2486	protein_coding	metal-nicotianamine transporter YSL1%2C transcript variant X5 && Q6R3L0.2 RecName: Full=Metal-nicotianamine transporter YSL1; AltName: Full=Protein YELLOW STRIPE LIKE 1; Short=AtYSL1 && PF03169:OPT oligopeptide transporter protein	OPT
100819571	4944.31	10416.5	-1.07522	4.66e-10	5.45e-07	LOC100819571	NC_016088.4	8695361	8700912	+	2248	protein_coding	putative copper amine oxidase && Q43077.1 RecName: Full=Primary amine oxidase; AltName: Full=Amine oxidase [copper-containing]; Flags: Precursor && PF01179:Copper amine oxidase, enzyme domain|PF02727:Copper amine oxidase, N2 domain|PF02728:Copper amine oxidase, N3 domain	-
100819896	182.724	505.546	-1.46632	7.15e-10	8.11e-07	LOC100819896	NC_038243.2	17813932	17821019	+	1772	protein_coding	alcohol dehydrogenase-like 4 && A1L4Y2.1 RecName: Full=Alcohol dehydrogenase-like 3 && PF00107:Zinc-binding dehydrogenase|PF08240:Alcohol dehydrogenase GroES-like domain	ADH_N
778052	49.6709	258.719	-2.38176	4.03e-09	3.98e-06	MYB127	NC_038244.2	2347859	2349283	-	941	protein_coding	MYB transcription factor MYB127 && Q2V9B0.1 RecName: Full=Transcription factor MYB1R1; AltName: Full=Myb-related protein R1; Short=StMYB1R-1 && PF00249:Myb-like DNA-binding domain	Myb_DNA-binding
100817395	4.80483	73.3019	-3.90798	3.1e-08	2.78e-05	LOC100817395	NC_038250.2	13619093	13621160	+	1262	protein_coding	calcium uptake protein%2C mitochondrial && - && PF13833:EF-hand domain pair	-
100810078	607.31	1741.56	-1.52018	1.65e-07	0.000120497	LOC100810078	NC_038242.2	36086498	36089350	+	2759	protein_coding	transcription factor TCP3%2C transcript variant X2 && Q8LPR5.1 RecName: Full=Transcription factor TCP4; AltName: Full=Protein MATERNAL EFFECT EMBRYO ARREST 35 && -	-
100127426	41.5195	142.523	-1.78561	2.75e-07	0.000192688	IF7MaT	NC_038249.2	14452393	14454559	+	1730	protein_coding	malonyl-CoA:isoflavone 7-O-glucoside-6''-O-malonyltransferase && Q940Z5.1 RecName: Full=Phenolic glucoside malonyltransferase 1 && PF02458:Transferase family	-
106795623	0	40.5714	-7.79863	5.32e-07	0.000357204	LOC106795623	NC_038249.2	17352630	17355069	-	796	pseudogene	- && Q9LME4.1 RecName: Full=Probable protein phosphatase 2C 9; Short=AtPP2C09; AltName: Full=Phytochrome-associated protein phosphatase 2C; Short=PAPP2C && -	-
100778177	57.2008	246.486	-2.10048	5.37e-07	0.000357204	LOC100778177	NC_038243.2	35714293	35720262	-	1408	protein_coding	putative branched-chain-amino-acid aminotransferase 7 && Q9LPM8.1 PUTATIVE PSEUDOGENE: RecName: Full=Putative branched-chain-amino-acid aminotransferase 7; Short=Atbcat-7 && PF01063:Amino-transferase class IV	-
100794139	173.664	674.604	-1.95503	8.3e-07	0.000515961	UGT78K1	NC_038243.2	35456247	35457920	+	1674	protein_coding	UDP-glucose:flavonoid 3-O-glucosyltransferase && Q9SBQ8.1 RecName: Full=Kaempferol 3-O-beta-D-galactosyltransferase; Short=F3GalTase; Flags: Precursor && PF00201:UDP-glucoronosyl and UDP-glucosyl transferase	UDPGT
100802063	325.328	793.821	-1.28709	1e-06	0.000593086	LOC100802063	NC_038248.2	40254725	40256826	-	2102	protein_coding	transcription factor TCP4 && Q9MAH8.1 RecName: Full=Transcription factor TCP3 && PF03634:TCP family transcription factor	TCP
100792573	5.03792	84.4273	-4.08228	1.31e-06	0.000753337	LOC100792573	NC_038251.2	50967168	50968925	+	632	protein_coding	protein EPIDERMAL PATTERNING FACTOR 2 && Q8LC53.1 RecName: Full=Protein EPIDERMAL PATTERNING FACTOR 2; Contains: RecName: Full=MEPF2; Flags: Precursor && -	-
102665687	15.9414	94.7915	-2.56422	1.53e-06	0.000857271	LOC102665687	NC_038250.2	29847325	29860625	-	10755	lncRNA	uncharacterized LOC102665687%2C transcript variant X2 && P04323.1 RecName: Full=Retrovirus-related Pol polyprotein from transposon 17.6; Includes: RecName: Full=Protease; Includes: RecName: Full=Reverse transcriptase; Includes: RecName: Full=Endonuclease && -	-
100793604	38.7494	247.251	-2.67162	2.05e-06	0.00109546	LOC100793604	NC_038242.2	1699884	1704713	-	1317	protein_coding	GDSL esterase/lipase EXL3-like && Q94CH6.1 RecName: Full=GDSL esterase/lipase EXL3; AltName: Full=Family II extracellular lipase 3; Short=Family II lipase EXL3; Flags: Precursor && PF00657:GDSL-like Lipase/Acylhydrolase	Lipase_GDSL
100806140	390.044	832.841	-1.09462	2.45e-06	0.00124354	LOC100806140	NC_038256.2	43002549	43003305	-	757	protein_coding	probable histone H2B.3 && Q1S9I9.3 RecName: Full=Probable histone H2B.1 && PF00125:Core histone H2A/H2B/H3/H4	Histone
100817730	40.0613	131.204	-1.71468	2.94e-06	0.00145432	LOC100817730	NC_038249.2	25315277	25318382	+	1739	protein_coding	probable glycosyltransferase At5g03795 && Q9FFN2.2 RecName: Full=Probable glycosyltransferase At5g03795 && PF03016:Exostosin family	-
106795797	1.06974	57.2889	-5.82833	3.68e-06	0.001753	LOC106795797	NC_038250.2	13616621	13618102	+	616	pseudogene	- && - && -	-
100792717	14.7253	64.2406	-2.12259	4.7e-06	0.00218327	OMT5	NC_038241.2	40322245	40323925	+	1093	protein_coding	anthocyanin 3'-O-methyltransferase && Q9C5D7.1 RecName: Full=Probable caffeoyl-CoA O-methyltransferase At4g26220; AltName: Full=Trans-caffeoyl-CoA 3-O-methyltransferase; Short=CCoAMT; Short=CCoAOMT && PF01596:O-methyltransferase	-
100818531	317.176	668.947	-1.07674	4.76e-06	0.00218327	LOC100818531	NC_016089.4	40075827	40077079	+	873	protein_coding	transcription repressor OFP6 && Q3EAL1.1 RecName: Full=Transcription repressor OFP6; AltName: Full=Ovate family protein 6; Short=AtOFP6 && PF04844:Transcriptional repressor, ovate	-
112998758	0	29.29	-7.32774	5.55e-06	0.00248823	LOC112998758	NC_038249.2	17355363	17355922	-	560	pseudogene	- && - && -	-
100779590	7.47918	80.2844	-3.43285	6.91e-06	0.00306263	LOC100779590	NC_038241.2	213976	215561	+	1586	protein_coding	alkane hydroxylase MAH1 && Q9FVS9.1 RecName: Full=Alkane hydroxylase MAH1; AltName: Full=Cytochrome P450 96A15; AltName: Full=Protein MID-CHAIN ALKANE HYDROXYLASE 1 && PF00067:Cytochrome P450	p450
100801444	12.3527	102.751	-3.04403	8.27e-06	0.00362608	LOC100801444	NC_016088.4	56167830	56173309	-	2178	protein_coding	uncharacterized LOC100801444 && - && PF04646:Protein of unknown function, DUF604	-
100809810	36.7744	143.133	-1.96102	8.49e-06	0.00367959	LOC100809810	NC_038246.2	39201530	39205276	+	2181	protein_coding	probable serine/threonine-protein kinase PBL7 && Q0WRY5.1 RecName: Full=Serine/threonine-protein kinase CDL1; AltName: Full=Protein CDG1-like 1 && PF07714:Protein tyrosine kinase	Pkinase_Tyr
102667590	0	30.8992	-7.40626	8.93e-06	0.00382848	LOC102667590	NC_038250.2	11674239	11696436	+	2705	protein_coding	transmembrane E3 ubiquitin-protein ligase FLY1-like%2C transcript variant X3 && Q93ZY3.1 RecName: Full=Dolichyl-diphosphooligosaccharide--protein glycosyltransferase subunit STT3A; Short=Oligosaccharyl transferase subunit STT3A; Short=STT3-A; AltName: Full=Integral membrane protein 1; AltName: Full=Protein STAUROSPORIN AND TEMPERATURE SENSITIVE 3-LIKE A && -	-
100786257	421.302	1097.5	-1.38076	9.56e-06	0.00400955	LOC100786257	NC_038245.2	43676313	43684559	+	2332	protein_coding	phosphoenolpyruvate carboxykinase (ATP) 1 && Q9T074.1 RecName: Full=Phosphoenolpyruvate carboxykinase [ATP]; Short=PEP carboxykinase; Short=PEPCK && PF01293:Phosphoenolpyruvate carboxykinase	-
100779699	37.62	110.738	-1.55943	9.66e-06	0.00400955	LOC100779699	NC_038246.2	5207546	5208407	+	862	protein_coding	transcription factor TCP11 && Q9SJK7.1 RecName: Full=Transcription factor TCP11 && PF03634:TCP family transcription factor	TCP
100787629	102.853	236.282	-1.19878	9.67e-06	0.00400955	LOC100787629	NC_038250.2	45528328	45531999	+	2083	protein_coding	uncharacterized LOC100787629 && Q682H0.1 RecName: Full=HVA22-like protein f; Short=AtHVA22f && -	-
100818812	108.055	280.066	-1.37645	1.06e-05	0.00435621	LOC100818812	NC_038242.2	6516296	6520671	+	2615	protein_coding	probable glycosyltransferase At5g03795%2C transcript variant X2 && Q9FFN2.2 RecName: Full=Probable glycosyltransferase At5g03795 && PF03016:Exostosin family	-
100800275	384.719	873.796	-1.183	3.92e-05	0.0131445	LOC100800275	NC_038248.2	27469127	27472036	-	2815	protein_coding	transcription factor TCP3 && Q9MAH8.1 RecName: Full=Transcription factor TCP3 && PF03634:TCP family transcription factor	TCP
100806316	74.9979	175.041	-1.22234	4.35e-05	0.0140938	LOC100806316	NC_038256.2	2442274	2446755	+	2940	protein_coding	pentatricopeptide repeat-containing protein At4g18520%2C chloroplastic%2C transcript variant X1 && Q0WNP3.1 RecName: Full=Pentatricopeptide repeat-containing protein At4g18520 && PF01535:PPR repeat|PF13041:PPR repeat family	PPR
100783591	6.48714	41.6513	-2.69328	4.39e-05	0.014115	LOC100783591	NC_038252.2	33123962	33127665	+	3704	protein_coding	receptor-like protein 33 && P10978.1 RecName: Full=Retrovirus-related Pol polyprotein from transposon TNT 1-94; Includes: RecName: Full=Protease; Includes: RecName: Full=Reverse transcriptase; Includes: RecName: Full=Endonuclease && -	-
novel.387	0	39.0995	-7.74668	4.71e-05	0.0148898	-	NC_038255.2	30244231	30249945	+	1236	-	- && P03010.1 RecName: Full=Putative AC9 transposase && -	-
100810090	111.246	465.677	-2.06631	5.82e-05	0.0178001	LOC100810090	NC_038249.2	20876665	20878858	-	1602	protein_coding	GATA transcription factor 21 && Q5HZ36.2 RecName: Full=GATA transcription factor 21 && PF00320:GATA zinc finger	GATA
100814364	115.699	326.411	-1.49925	6.29e-05	0.0189409	LOC100814364	NC_038241.2	27550058	27552681	+	2624	protein_coding	scarecrow-like protein 32 && Q9SN22.1 RecName: Full=Scarecrow-like protein 32; Short=AtSCL32; AltName: Full=GRAS family protein 18; Short=AtGRAS-18 && -	-
100794316	57.5983	136.457	-1.24101	6.54e-05	0.0195394	AP2-1	NC_038242.2	6541882	6542968	+	1087	protein_coding	dehydration-responsive element-binding protein 3-like && Q9LYD3.1 RecName: Full=Dehydration-responsive element-binding protein 3; AltName: Full=Protein TINY 2 && PF00847:AP2 domain	AP2
100788260	38.2416	120.465	-1.66443	6.97e-05	0.0203617	LOC100788260	NC_016090.4	43342403	43346702	-	1701	protein_coding	transcription factor MYB111 && O22264.1 RecName: Full=Transcription factor MYB12; AltName: Full=Myb-related protein 12; Short=AtMYB12 && PF00249:Myb-like DNA-binding domain	Myb_DNA-binding
102666289	2021.84	5350.98	-1.40438	8.18e-05	0.023713	LOC102666289	NC_038250.2	3112451	3119114	+	2101	protein_coding	L-ascorbate oxidase && Q40588.1 RecName: Full=L-ascorbate oxidase; Short=ASO; Short=Ascorbase; Flags: Precursor && PF07732:Multicopper oxidase|PF07731:Multicopper oxidase|PF00394:Multicopper oxidase	-
novel.259	7.47918	39.4356	-2.40818	9.57e-05	0.0269307	-	NC_038249.2	26068889	26073432	+	638	-	- && - && -	-
100809717	16.6317	109.663	-2.72127	0.000103548	0.0286638	SPCH3	NC_038249.2	11598607	11602652	+	1936	protein_coding	transcription factor SPEECHLESS-like && Q700C7.1 RecName: Full=Transcription factor SPEECHLESS; AltName: Full=Basic helix-loop-helix protein 98; Short=AtbHLH98; Short=bHLH 98; AltName: Full=Transcription factor EN 19; AltName: Full=bHLH transcription factor bHLH098 && PF00010:Helix-loop-helix DNA-binding domain	HLH
100785783	112.041	308.064	-1.46267	0.000106074	0.0286638	PIP2-7	NC_016090.4	40439681	40441700	-	1369	protein_coding	aquaporin PIP2-7 && Q9ATM4.1 RecName: Full=Aquaporin PIP2-7; AltName: Full=Plasma membrane intrinsic protein 2-7; AltName: Full=ZmPIP2-7; AltName: Full=ZmPIP2;7 && PF00230:Major intrinsic protein	-
106799201	81.0786	356.518	-2.13518	0.000106289	0.0286638	LOC106799201	NC_038242.2	4418277	4420136	+	1783	lncRNA	uncharacterized LOC106799201 && - && -	-
100806682	0	16.4737	-6.50289	0.000108669	0.0289014	LOC100806682	NC_038249.2	22499685	22502902	+	1468	protein_coding	1-aminocyclopropane-1-carboxylate oxidase homolog 1 && Q84MB3.1 RecName: Full=1-aminocyclopropane-1-carboxylate oxidase homolog 1 && PF14226:non-haem dioxygenase in morphine synthesis N-terminal|PF03171:2OG-Fe(II) oxygenase superfamily	2OG-FeII_Oxy
novel.293	0	17.0356	-6.54537	0.000113107	0.0292742	-	NC_038250.2	45508058	45508670	+	590	-	- && - && -	-
100803791	95.9863	221.471	-1.20738	0.000114132	0.0293425	LOC100803791	NC_016090.4	42065836	42067207	+	1372	protein_coding	transcription repressor OFP13 && Q9FMC8.1 RecName: Full=Transcription repressor OFP13; AltName: Full=Ovate family protein 13; Short=AtOFP13 && PF04844:Transcriptional repressor, ovate	-
100802241	37.3002	108.133	-1.53056	0.000143532	0.0341678	LOC100802241	NC_038256.2	38498488	38499907	+	946	protein_coding	non-specific lipid transfer protein GPI-anchored 5 && - && PF14368:Probable lipid transfer	-
102668325	0	16.6557	-6.51333	0.000147686	0.0349408	LOC102668325	NC_016091.4	120729	122227	-	1362	pseudogene	- && F4JMJ1.1 RecName: Full=Heat shock 70 kDa protein 17; AltName: Full=Heat shock protein 70-17; Short=AtHsp70-17; Flags: Precursor && -	-
100785666	90.4495	216.087	-1.26007	0.000155564	0.0363586	LOC100785666	NC_038242.2	9314638	9322429	-	1939	protein_coding	IAA-amino acid hydrolase ILR1-like 6 && Q8VYX0.2 RecName: Full=IAA-amino acid hydrolase ILR1-like 6; AltName: Full=Protein gr1; Flags: Precursor && PF01546:Peptidase family M20/M25/M40	Peptidase_M20
100784115	268.228	593.265	-1.14481	0.000158667	0.0368327	LOC100784115	NC_038244.2	34700491	34703213	+	1786	protein_coding	transcription factor bHLH71%2C transcript variant X1 && Q9SK91.2 RecName: Full=Transcription factor bHLH94; AltName: Full=Basic helix-loop-helix protein 94; Short=AtbHLH94; Short=bHLH 94; AltName: Full=Transcription factor EN 16; AltName: Full=bHLH transcription factor bHLH094 && PF00010:Helix-loop-helix DNA-binding domain	HLH
100807789	32.5134	122.93	-1.92521	0.000167392	0.0379174	LOC100807789	NC_038243.2	19522482	19531443	-	2324	protein_coding	protein indeterminate-domain 5%2C chloroplastic && Q9ZUL3.1 RecName: Full=Protein indeterminate-domain 5, chloroplastic; AltName: Full=ID1-like zinc finger protein 2; Flags: Precursor && -	-
100500251	5.87457	40.781	-2.79173	0.000168133	0.0379174	LOC100500251	NC_038248.2	36814503	36815995	-	889	protein_coding	uncharacterized LOC100500251%2C transcript variant X1 && Q9C587.1 RecName: Full=Replication factor C subunit 1; Short=AtRFC1; AltName: Full=Activator 1 large subunit; AltName: Full=Activator 1 subunit 1 && PF08519:Replication factor RFC1 C terminal domain	-
102667991	213.131	577.994	-1.43876	0.000181965	0.0398709	LOC102667991	NC_038253.2	41469473	41474493	+	1366	protein_coding	GDSL esterase/lipase EXL3 && Q94CH6.1 RecName: Full=GDSL esterase/lipase EXL3; AltName: Full=Family II extracellular lipase 3; Short=Family II lipase EXL3; Flags: Precursor && PF00657:GDSL-like Lipase/Acylhydrolase	Lipase_GDSL
100793538	663.949	1470.49	-1.14742	0.000187674	0.0406599	LOC100793538	NC_038247.2	5527952	5531130	+	1844	protein_coding	cytochrome P450 84A1-like && Q42600.1 RecName: Full=Cytochrome P450 84A1; AltName: Full=Ferulate-5-hydroxylase; Short=F5H && PF00067:Cytochrome P450	p450
100805056	112.965	305.583	-1.43943	0.00022896	0.0475809	LOC100805056	NC_038248.2	37277180	37279257	+	2078	protein_coding	scarecrow-like protein 32 && Q9SN22.1 RecName: Full=Scarecrow-like protein 32; Short=AtSCL32; AltName: Full=GRAS family protein 18; Short=AtGRAS-18 && PF03514:GRAS domain family	GRAS
100807883	83.2901	379.07	-2.18951	0.000242684	0.0489993	PIP2-8	NC_038255.2	44449696	44451965	-	1335	protein_coding	aquaporin PIP2-8 && P43286.1 RecName: Full=Aquaporin PIP2-1; AltName: Full=Plasma membrane intrinsic protein 2-1; Short=AtPIP2;1; AltName: Full=Plasma membrane intrinsic protein 2a; Short=PIP2a; Contains: RecName: Full=Aquaporin PIP2-1, N-terminally processed && PF00230:Major intrinsic protein	-
100780040	10.2999	49.9293	-2.27686	0.000261708	0.0517563	LOC100780040	NC_016089.4	31994605	31995783	+	1179	protein_coding	uncharacterized LOC100780040 && - && PF05553:Cotton fibre expressed protein	-
100814959	344.652	754.428	-1.13061	0.000265447	0.052228	LOC100814959	NC_038252.2	30418927	30427468	+	3471	protein_coding	BEL1-like homeodomain protein 4%2C transcript variant X1 && Q9SW80.3 RecName: Full=BEL1-like homeodomain protein 2; Short=BEL1-like protein 2; AltName: Full=Protein SAWTOOTH 1 && PF07526:Associated with HOX|PF05920:Homeobox KN domain	POX
112999160	0	13.33	-6.19529	0.000303068	0.0581468	LOC112999160	NC_038249.2	3220607	3223999	-	3393	rRNA	28S ribosomal RNA && - && -	-
100814030	158.978	355.66	-1.16484	0.000305685	0.0583585	LOC100814030	NC_038250.2	49614648	49615879	-	1232	protein_coding	thioredoxin-like protein CDSP32%2C chloroplastic && Q9SGS4.1 RecName: Full=Thioredoxin-like protein CDSP32, chloroplastic; AltName: Full=Chloroplastic drought-induced stress protein of 32 KDa; Short=AtCDSP32; Flags: Precursor && PF00085:Thioredoxin	-
100795386	166.344	451.776	-1.44257	0.000319368	0.0606704	LOC100795386	NC_038250.2	33089691	33094141	+	2410	lncRNA	uncharacterized LOC100795386%2C transcript variant X3 && - && -	-
100810262	162.193	459.88	-1.50356	0.000331141	0.0622707	LOC100810262	NC_038242.2	6255330	6261559	+	3000	protein_coding	proline-rich receptor-like protein kinase PERK15 && Q9LV48.1 RecName: Full=Proline-rich receptor-like protein kinase PERK1; AltName: Full=Proline-rich extensin-like receptor kinase 1; Short=AtPERK1 && PF00069:Protein kinase domain	Pkinase
novel.360	199.547	520.219	-1.38365	0.000336574	0.0622707	-	NC_038253.2	16123991	16128787	-	4625	-	- && - && -	-
100779668	79.4143	227.91	-1.52065	0.000342791	0.0622707	LOC100779668	NC_038253.2	4955154	4959806	+	2009	protein_coding	4-coumarate--CoA ligase 2 && O24146.1 RecName: Full=4-coumarate--CoA ligase 2; Short=4CL 2; AltName: Full=4-coumaroyl-CoA synthase 2 && PF00501:AMP-binding enzyme|PF13193:AMP-binding enzyme C-terminal domain	AMP-binding
100816778	130.009	266.287	-1.03474	0.000374685	0.0653817	LOC100816778	NC_038247.2	4403060	4406797	+	1617	protein_coding	LOB domain-containing protein 36 && Q9FKZ3.1 RecName: Full=LOB domain-containing protein 36; AltName: Full=ASYMMETRIC LEAVES 2-like protein 1; Short=AS2-like protein 1 && PF03195:Protein of unknown function DUF260	-
100817108	7.70327	38.2949	-2.30017	0.000401534	0.0688212	LOC100817108	NC_038253.2	8125025	8126882	+	1500	protein_coding	nod factor hydrolase protein 1 && Q11174.1 RecName: Full=Probable endochitinase && PF00704:Glycosyl hydrolases family 18	-
100796938	312.308	654.535	-1.06702	0.000481608	0.0767469	LOC100796938	NC_038249.2	36775425	36776720	+	1296	protein_coding	transcription factor TCP3 && Q8LPR5.1 RecName: Full=Transcription factor TCP4; AltName: Full=Protein MATERNAL EFFECT EMBRYO ARREST 35 && PF03634:TCP family transcription factor	TCP
102664742	19.4017	112.61	-2.55198	0.00048976	0.0770902	LOC102664742	NC_038255.2	35748115	35755588	+	855	protein_coding	putative glucose-6-phosphate 1-epimerase && Q40784.1 RecName: Full=Putative glucose-6-phosphate 1-epimerase; AltName: Full=Putative D-hexose-6-phosphate mutarotase; AltName: Full=Putative apospory-associated protein C && PF01263:Aldose 1-epimerase	Aldose_epim
100499640	39.7505	98.0468	-1.29914	0.000501698	0.077855	LOC100499640	NC_038249.2	14234704	14236923	-	2127	protein_coding	FERONIA receptor-like kinase && Q9SCZ4.1 RecName: Full=Receptor-like protein kinase FERONIA; AltName: Full=Protein SIRENE; Flags: Precursor && PF07714:Protein tyrosine kinase|PF12819:Carbohydrate-binding protein of the ER	Pkinase_Tyr
novel.245	4.73614	34.6628	-2.91315	0.000501713	0.077855	-	NC_038248.2	9873835	9879676	-	1258	-	- && - && -	-
100786028	13.043	47.6441	-1.85876	0.000530173	0.0794503	LOC100786028	NC_038242.2	9181892	9184113	-	1027	protein_coding	TLC domain-containing protein 2 && Q8VC26.1 RecName: Full=TLC domain-containing protein 2 && PF03798:TLC domain	LAG1
100785676	67.1303	144.926	-1.10568	0.000535002	0.0794503	LOC100785676	NC_038242.2	6975291	6988834	+	3146	protein_coding	protein FAM135B%2C transcript variant X1 && Q5RA75.1 RecName: Full=Protein FAM135A && PF12394:Protein of unknown function (DUF3657)|PF05057:Putative serine esterase (DUF676)	-
102668495	169.553	373.455	-1.14059	0.000538407	0.0794503	LOC102668495	NC_016089.4	28299469	28301623	-	1589	protein_coding	zinc finger protein 8%2C transcript variant X1 && P93751.1 RecName: Full=Zinc finger protein 8 && -	-
100779661	30.8311	83.5223	-1.44402	0.000561924	0.081824	LOC100779661	NC_038245.2	44626171	44627516	+	1346	protein_coding	uncharacterized LOC100779661 && - && PF08241:Methyltransferase domain	Methyltransf_11
100813360	0	16.6736	-6.52167	0.000563946	0.081824	LOC100813360	NC_038245.2	3683315	3684562	-	660	protein_coding	late embryogenesis abundant protein Lea5 && Q39644.1 RecName: Full=Late embryogenesis abundant protein Lea5 && -	-
102663061	0	12.9567	-6.15075	0.000573052	0.0820308	LOC102663061	NC_038252.2	33744584	33753486	-	4615	protein_coding	receptor-like protein EIX2%2C transcript variant X2 && - && PF08263:Leucine rich repeat N-terminal domain|PF13855:Leucine rich repeat	LRRNT_2
100816454	29.6746	111.386	-1.90727	0.000580062	0.0822696	LOC100816454	NC_038247.2	7821027	7833171	-	3540	protein_coding	pre-mRNA-processing protein 40C%2C transcript variant X2 && Q9LT25.1 RecName: Full=Pre-mRNA-processing protein 40C; AltName: Full=Mediator of RNA polymerase II transcription subunit 35c; AltName: Full=Transcription elongation regulator 1 && PF01846:FF domain|PF00397:WW domain	FF
100777102	229.739	476.274	-1.05257	0.000586024	0.0826487	LOC100777102	NC_038249.2	41790827	41795285	-	2500	protein_coding	ethylene-responsive transcription factor RAP2-7%2C transcript variant X2 && Q9SK03.2 RecName: Full=Ethylene-responsive transcription factor RAP2-7; AltName: Full=Protein RELATED TO APETALA2 7; AltName: Full=Protein TARGET OF EAT 1 && -	-
100812543	123.005	289.638	-1.23739	0.000587225	0.0826487	LBD17	NC_016091.4	11141490	11143401	-	1173	protein_coding	LBD domain-containing transcription factor%2C transcript variant X2 && Q9FKZ3.1 RecName: Full=LOB domain-containing protein 36; AltName: Full=ASYMMETRIC LEAVES 2-like protein 1; Short=AS2-like protein 1 && PF03195:Protein of unknown function DUF260	-
100783619	7.71227	43.2489	-2.51292	0.000596405	0.082733	LOC100783619	NC_038245.2	5487321	5489894	-	1680	protein_coding	protein CHLOROPLAST IMPORT APPARATUS 2%2C transcript variant X1 && Q9LU68.1 RecName: Full=Protein CHLOROPLAST IMPORT APPARATUS 2; Flags: Precursor && -	-
100816848	14.9584	66.0338	-2.14753	0.000618671	0.0852087	LOC100816848	NC_038250.2	47707242	47709849	-	952	protein_coding	expansin-A8 && O22874.1 RecName: Full=Expansin-A8; Short=AtEXPA8; AltName: Full=Alpha-expansin-8; Short=At-EXP8; Short=AtEx8; AltName: Full=Ath-ExpAlpha-1.11; Flags: Precursor && PF03330:Rare lipoprotein A (RlpA)-like double-psi beta-barrel|PF01357:Pollen allergen	-
100779885	326.108	658.048	-1.01453	0.000656677	0.0879309	LOC100779885	NC_016090.4	41740088	41741616	+	1529	protein_coding	ribonucleoside-diphosphate reductase small chain && P49730.1 RecName: Full=Ribonucleoside-diphosphate reductase small chain; AltName: Full=Ribonucleoside-diphosphate reductase R2 subunit; AltName: Full=Ribonucleotide reductase small subunit && PF00268:Ribonucleotide reductase, small chain	-
100794896	79.0438	264.138	-1.74148	0.00067739	0.0895547	HSF-16	NC_038245.2	42402218	42404143	+	1311	protein_coding	heat stress transcription factor 16 && Q9LV52.1 RecName: Full=Heat stress transcription factor C-1; Short=AtHsfC1; AltName: Full=AtHsf-08 && PF00447:HSF-type DNA-binding	HSF_DNA-bind
100816323	27.9923	92.7592	-1.72392	0.00069013	0.0901972	LOC100816323	NC_038242.2	14899464	14901245	-	1782	protein_coding	uncharacterized LOC100816323 && - && PF05910:Plant protein of unknown function (DUF868)	-
100802093	313.414	664.89	-1.08525	0.000691665	0.0901972	LOC100802093	NC_038249.2	39538333	39540374	-	2042	protein_coding	scarecrow-like protein 32 && Q9SN22.1 RecName: Full=Scarecrow-like protein 32; Short=AtSCL32; AltName: Full=GRAS family protein 18; Short=AtGRAS-18 && PF03514:GRAS domain family	GRAS
100808898	123.064	298.416	-1.27809	0.00069649	0.0904359	LOC100808898	NC_038253.2	14454644	14457178	+	2535	protein_coding	scarecrow-like protein 32 && Q9SN22.1 RecName: Full=Scarecrow-like protein 32; Short=AtSCL32; AltName: Full=GRAS family protein 18; Short=AtGRAS-18 && PF03514:GRAS domain family	GRAS
100500644	103.579	272.004	-1.39691	0.000705311	0.0912739	LOC100500644	NC_038241.2	38511574	38513283	-	882	protein_coding	acyl carrier protein 1%2C chloroplastic%2C transcript variant X2 && P52414.1 RecName: Full=Acyl carrier protein 4, chloroplastic; Short=ACP; Flags: Precursor && PF00550:Phosphopantetheine attachment site	PP-binding
100815787	22.4376	89.8907	-2.00852	0.000721672	0.0930788	LOC100815787	NC_038242.2	14887375	14894425	+	2381	protein_coding	uncharacterized LOC100815787 && - && -	-
100306570	96.315	242.303	-1.33433	0.000727837	0.0932502	LOC100306570	NC_016088.4	55998509	55999752	+	712	protein_coding	uncharacterized LOC100306570 && O48646.2 RecName: Full=Probable phospholipid hydroperoxide glutathione peroxidase 6, mitochondrial; Short=AtGPX1; Short=PHGPx; Flags: Precursor && PF00255:Glutathione peroxidase	GSHPx
102662041	14.5789	48.9518	-1.76006	0.000753411	0.0956784	LOC102662041	NC_038245.2	2085850	2087846	-	1997	pseudogene	- && Q9ZU27.1 RecName: Full=Pentatricopeptide repeat-containing protein At1g51965, mitochondrial; Flags: Precursor && -	-
100811366	242.594	510.869	-1.07596	0.000796493	0.0987038	LOC100811366	NC_016088.4	51810288	51812077	-	1790	protein_coding	receptor-like protein 43 && - && PF13855:Leucine rich repeat	-
100816190	553.083	1225.8	-1.14844	0.000798558	0.0987038	LOC100816190	NC_016088.4	55217906	55221791	-	1449	protein_coding	probable pectinesterase 68 && Q8LPF3.1 RecName: Full=Probable pectinesterase 68; Short=PE 68; AltName: Full=Pectin methylesterase 68; Short=AtPME68; Flags: Precursor && PF01095:Pectinesterase	-
100306119	95.4334	212.251	-1.15204	0.00081966	0.10003	LOC100306119	NC_016088.4	36416662	36418470	+	900	protein_coding	tau class glutathione S-transferase && P32110.1 RecName: Full=Probable glutathione S-transferase; AltName: Full=G2-4; AltName: Full=Heat shock protein 26A && PF13417:Glutathione S-transferase, N-terminal domain|PF00043:Glutathione S-transferase, C-terminal domain	GST_C
100806594	145.986	369.038	-1.33982	0.000835121	0.100904	LOC100806594	NC_038245.2	19442809	19444468	-	1660	protein_coding	zinc finger protein 8 && Q84WI0.1 RecName: Full=Zinc finger protein GIS; AltName: Full=Protein GLABROUS INFLORESCENCE STEMS && -	-
100818142	42.7863	122.828	-1.51647	0.00083729	0.100904	LOC100818142	NC_016088.4	54363589	54364798	-	1210	protein_coding	transcriptional regulator SUPERMAN && Q9LHS9.2 RecName: Full=Probable transcriptional regulator RABBIT EARS && -	-
102670319	4.50305	48.2527	-3.43217	0.000848468	0.101932	LOC102670319	NC_038251.2	14464230	14467967	-	2861	protein_coding	protein CHLOROPLAST IMPORT APPARATUS 2%2C transcript variant X1 && Q9LU68.1 RecName: Full=Protein CHLOROPLAST IMPORT APPARATUS 2; Flags: Precursor && -	-
100808130	139.499	305.969	-1.13542	0.000877321	0.103853	SPCH2	NC_038242.2	10200733	10205438	+	1941	protein_coding	transcription factor SPEECHLESS-like && Q700C7.1 RecName: Full=Transcription factor SPEECHLESS; AltName: Full=Basic helix-loop-helix protein 98; Short=AtbHLH98; Short=bHLH 98; AltName: Full=Transcription factor EN 19; AltName: Full=bHLH transcription factor bHLH098 && PF00010:Helix-loop-helix DNA-binding domain	HLH
100793197	21.5142	95.1529	-2.1453	0.000906774	0.106603	LOC100793197	NC_038247.2	15898623	15903107	+	2232	protein_coding	fatty acyl-CoA reductase 3%2C transcript variant X2 && Q93ZB9.1 RecName: Full=Fatty acyl-CoA reductase 3; AltName: Full=Protein ECERIFERUM 4 && PF07993:Male sterility protein|PF03015:Male sterility protein	NAD_binding_4
100820029	162.782	428.394	-1.39783	0.000957169	0.109858	TPS20	NC_038249.2	39512199	39517914	-	1947	protein_coding	terpene synthase 20 && B9RHP7.1 RecName: Full=Probable terpene synthase 11; Short=RcSeTPS11 && PF03936:Terpene synthase family, metal binding domain|PF01397:Terpene synthase, N-terminal domain	-
100804739	186.678	390.447	-1.06648	0.00100162	0.112943	LOC100804739	NC_038249.2	42692090	42693588	-	1499	protein_coding	DNA-damage-repair/toleration protein DRT100-like && Q00874.2 RecName: Full=DNA-damage-repair/toleration protein DRT100; Flags: Precursor && PF08263:Leucine rich repeat N-terminal domain|PF13855:Leucine rich repeat	LRRNT_2
100781016	121.788	276.488	-1.18504	0.00102892	0.114187	LOC100781016	NC_038249.2	513071	516393	-	1839	protein_coding	methionine gamma-lyase && Q9SGU9.1 RecName: Full=Methionine gamma-lyase; Short=AtMGL; AltName: Full=L-methioninase && PF01053:Cys/Met metabolism PLP-dependent enzyme	Cys_Met_Meta_PP
100783772	33.4277	123.153	-1.88637	0.00106409	0.115593	LOC100783772	NC_016088.4	56385240	56387021	+	1782	protein_coding	ethylene-responsive transcription factor CRF2 && Q9SUQ2.1 RecName: Full=Ethylene-responsive transcription factor CRF2; AltName: Full=Protein CYTOKININ RESPONSE FACTOR 2 && PF00847:AP2 domain	AP2
100802247	378.074	897.587	-1.24837	0.00125774	0.129688	PIN3B	NC_038256.2	1284526	1289320	-	3386	protein_coding	auxin efflux carrier component 3b%2C transcript variant X3 && Q940Y5.2 RecName: Full=Auxin efflux carrier component 7; Short=AtPIN7 && PF03547:Membrane transport protein	-
100781096	119.676	272.26	-1.18805	0.00129006	0.131963	LOC100781096	NC_038253.2	10629432	10631010	+	1579	protein_coding	transcription factor TCP9 && O64647.1 RecName: Full=Transcription factor TCP9 && PF03634:TCP family transcription factor	TCP
novel.153	0	17.0009	-6.55128	0.00133126	0.134449	-	NC_038244.2	34575487	34578034	+	2197	-	- && - && -	-
100814129	22.1268	66.4934	-1.58935	0.0013318	0.134449	LOC100814129	NC_038255.2	41553195	41554501	+	1307	protein_coding	zinc finger protein GIS && Q84WI0.1 RecName: Full=Zinc finger protein GIS; AltName: Full=Protein GLABROUS INFLORESCENCE STEMS && -	-
100800922	137.392	312.05	-1.18301	0.00140667	0.138739	LOC100800922	NC_038245.2	2275352	2286622	+	2478	pseudogene	- && Q9S9M5.1 RecName: Full=Wall-associated receptor kinase-like 1; Flags: Precursor && -	-
novel.83	1.06974	17.273	-4.10025	0.00142882	0.139068	-	NC_038241.2	32760163	32762316	+	373	-	- && Q9SCY2.2 RecName: Full=Peptidyl-prolyl cis-trans isomerase FKBP13, chloroplastic; Short=PPIase FKBP13; AltName: Full=FK506-binding protein 1; AltName: Full=FK506-binding protein 13; Short=AtFKBP13; AltName: Full=Immunophilin FKBP13; AltName: Full=Rotamase; Flags: Precursor && PF00254:FKBP-type peptidyl-prolyl cis-trans isomerase	FKBP_C
100808071	3.81279	33.7382	-3.13057	0.00143	0.139068	LOC100808071	NC_038255.2	49012697	49015769	-	1464	protein_coding	microtubule-binding protein TANGLED && Q197W8.1 RecName: Full=Microtubule-binding protein TANGLED; Short=AtTAN && -	-
100800380	669.83	1377.99	-1.04037	0.00143515	0.139068	LOC100800380	NC_016089.4	41156824	41158113	+	1290	protein_coding	protein EXORDIUM-like 2 && Q9FE06.1 RecName: Full=Protein EXORDIUM-like 2; Flags: Precursor && PF04674:Phosphate-induced protein 1 conserved region	-
102668505	1.37152	37.1068	-4.71053	0.00144563	0.139068	LOC102668505	NC_038245.2	45246472	45248453	-	1021	protein_coding	maltose excess protein 1%2C chloroplastic && Q9LF50.2 RecName: Full=Maltose excess protein 1, chloroplastic; AltName: Full=Root cap protein 1; Flags: Precursor && -	-
100792098	60.6611	166.061	-1.45513	0.00144752	0.139068	LOC100792098	NC_038245.2	5938920	5941462	-	1700	protein_coding	GATA transcription factor 21 && Q9SZI6.1 RecName: Full=Putative GATA transcription factor 22 && PF00320:GATA zinc finger	GATA
102667853	2.13948	23.5417	-3.52551	0.00147094	0.139068	LOC102667853	NC_038242.2	11912802	11913776	-	534	protein_coding	shikimate kinase 1%2C chloroplastic-like%2C transcript variant X2 && Q9SJ05.2 RecName: Full=Shikimate kinase 1, chloroplastic; Short=AtSK1; Flags: Precursor && PF01202:Shikimate kinase	SKI
100527534	98.816	221.452	-1.16641	0.00149979	0.140725	LOC100527534	NC_038255.2	37168508	37169147	+	640	protein_coding	uncharacterized LOC100527534 && - && -	-
100811837	64.5516	202.168	-1.64867	0.00155269	0.142907	LOC100811837	NC_038248.2	13032029	13035160	-	2670	protein_coding	transcription factor TCP4%2C transcript variant X1 && Q8LPR5.1 RecName: Full=Transcription factor TCP4; AltName: Full=Protein MATERNAL EFFECT EMBRYO ARREST 35 && PF03634:TCP family transcription factor	TCP
100809332	11.6028	42.6309	-1.89278	0.00161062	0.147161	LOC100809332	NC_038241.2	41660692	41662023	+	1332	protein_coding	putative clathrin assembly protein At2g25430 && Q8S9J8.2 RecName: Full=Probable clathrin assembly protein At4g32285 && PF07651:ANTH domain	-
100819244	17.8568	83.1117	-2.22297	0.00162027	0.147161	LOC100819244	NC_038254.2	5523023	5540226	-	4252	protein_coding	gibberellin 2-beta-dioxygenase 8 && O49561.2 RecName: Full=Gibberellin 2-beta-dioxygenase 8; AltName: Full=GA 2-oxidase 8; AltName: Full=Gibberellin 2-beta-hydroxylase 8; AltName: Full=Gibberellin 2-oxidase 8 && -	-
100796797	0.53487	17.6925	-5.15263	0.00162067	0.147161	LOC100796797	NC_038243.2	17031468	17037570	-	3467	protein_coding	receptor-like protein 13 && - && PF13855:Leucine rich repeat	-
100783542	270.093	624.139	-1.2089	0.00165872	0.149805	LOC100783542	NC_016088.4	30308789	30310725	-	1328	protein_coding	transcription factor bHLH71-like && Q9SK91.2 RecName: Full=Transcription factor bHLH94; AltName: Full=Basic helix-loop-helix protein 94; Short=AtbHLH94; Short=bHLH 94; AltName: Full=Transcription factor EN 16; AltName: Full=bHLH transcription factor bHLH094 && PF00010:Helix-loop-helix DNA-binding domain	HLH
100776928	0	9.32912	-5.68044	0.00174326	0.154902	LOC100776928	NC_038256.2	8831473	8832592	-	533	pseudogene	- && P49351.1 RecName: Full=Farnesyl pyrophosphate synthase 1; Short=FPP synthase 1; Short=FPS 1; AltName: Full=(2E,6E)-farnesyl diphosphate synthase 1; AltName: Full=Dimethylallyltranstransferase 1; AltName: Full=Farnesyl diphosphate synthase 1; AltName: Full=Geranyltranstransferase 1 && -	-
100795698	47.2894	123.587	-1.38225	0.00179569	0.157742	LOC100795698	NC_038241.2	11710991	11713067	+	1572	protein_coding	uncharacterized LOC100795698 && P35694.1 RecName: Full=Xyloglucan endotransglucosylase/hydrolase 2; AltName: Full=Brassinosteroid-regulated protein BRU1; Flags: Precursor && PF00722:Glycosyl hydrolases family 16	-
100785146	660.702	1591.54	-1.2688	0.00184138	0.159575	PIN3A	NC_038243.2	39375772	39380613	-	3087	protein_coding	auxin efflux carrier component 3a%2C transcript variant X2 && Q9S7Z8.1 RecName: Full=Auxin efflux carrier component 3; Short=AtPIN3 && PF03547:Membrane transport protein	-
102660752	4.34766	25.3203	-2.52483	0.00190079	0.161695	LOC102660752	NC_038254.2	11884742	11885293	-	552	protein_coding	peroxisomal and mitochondrial division factor 1 && - && -	-
100305426	28.838	68.436	-1.24206	0.00190358	0.161695	LOC100305426	NC_038253.2	37012310	37014377	+	906	protein_coding	Avr9/Cf-9 induced kinase && Q8GXZ3.1 RecName: Full=Serine/threonine-protein kinase At5g01020 && PF07714:Protein tyrosine kinase	Pkinase_Tyr
100805063	5.26201	26.3962	-2.30457	0.00194029	0.164403	LOC100805063	NC_038248.2	808576	815841	-	3420	protein_coding	putative calcium-transporting ATPase 11%2C plasma membrane-type%2C transcript variant X3 && Q9M2L4.1 RecName: Full=Putative calcium-transporting ATPase 11, plasma membrane-type; AltName: Full=Ca(2+)-ATPase isoform 11 && PF00122:E1-E2 ATPase|PF13246:Cation transport ATPase (P-type)|PF12515:Ca2+-ATPase N terminal autoinhibitory domain|PF00690:Cation transporter/ATPase, N-terminus|PF00689:Cation tra…	E1-E2_ATPase
100037450	225.538	492.407	-1.12718	0.00197868	0.166822	IFS1	NC_038243.2	37488812	37491179	+	2150	protein_coding	isoflavone synthase 1 && Q9SWR5.1 RecName: Full=2-hydroxyisoflavanone synthase; AltName: Full=Cytochrome P450 93C1v2; AltName: Full=Isoflavone synthase 2 && PF00067:Cytochrome P450	p450
100790556	55.7786	122.339	-1.13604	0.00206951	0.171631	DPB3-1	NC_038247.2	39060685	39061573	-	889	protein_coding	dr1-associated corepressor && - && PF00808:Histone-like transcription factor (CBF/NF-Y) and archaeal histone	-
100779249	3.89048	33.5385	-3.09596	0.00209568	0.172394	LOC100779249	NC_038243.2	35737045	35737887	+	843	protein_coding	basic form of pathogenesis-related protein 1 && P11670.1 RecName: Full=Basic form of pathogenesis-related protein 1; Short=PRP 1; Flags: Precursor && PF00188:Cysteine-rich secretory protein family	SCP
102664458	1.90639	19.1858	-3.30335	0.00218114	0.176338	LOC102664458	NC_016090.4	44409147	44417342	-	2281	protein_coding	protein SUPPRESSOR OF QUENCHING 1%2C chloroplastic && O06995.1 RecName: Full=Beta-phosphoglucomutase; Short=Beta-PGM && PF13419:Haloacid dehalogenase-like hydrolase	-
100791579	61.0316	125.007	-1.03302	0.0022025	0.176952	LOC100791579	NC_016089.4	49812073	49813411	+	1339	protein_coding	F-box protein SNE && Q9LUB6.1 RecName: Full=F-box protein SNE; AltName: Full=Protein SNEEZY; AltName: Full=Sleepy protein 2 && -	-
100784365	100.206	201.539	-1.01229	0.00227026	0.18012	LOC100784365	NC_038255.2	35070689	35074627	+	2779	protein_coding	pentatricopeptide repeat-containing protein At1g77405%2C transcript variant X1 && Q1PFC5.1 RecName: Full=Pentatricopeptide repeat-containing protein At1g77405 && PF13041:PPR repeat family	-
100800299	32.6508	78.3957	-1.25783	0.00231809	0.182033	LOC100800299	NC_038249.2	2629525	2631651	-	1135	protein_coding	desiccation-related protein PCC13-62 && P22242.1 RecName: Full=Desiccation-related protein PCC13-62; Flags: Precursor [Craterostigma plantagineum] && PF13668:Ferritin-like domain	-
100795628	56.6062	119.911	-1.07973	0.0024256	0.186519	LOC100795628	NC_038254.2	10374318	10377690	+	1936	protein_coding	fatty acid desaturase 4%2C chloroplastic && Q9SZ42.1 RecName: Full=Fatty acid desaturase 4, chloroplastic; AltName: Full=Fatty acid desaturase A; Flags: Precursor && PF10520:B domain of TMEM189, localisation domain	-
100804427	16.0968	64.6038	-2.00399	0.00246247	0.187304	LOC100804427	NC_038244.2	41017271	41018765	-	768	pseudogene	- && - && -	-
100785937	185.727	445.83	-1.26444	0.0024841	0.187859	LOC100785937	NC_016089.4	12388088	12394717	+	2459	protein_coding	ruBisCO large subunit-binding protein subunit beta%2C chloroplastic%2C transcript variant X2 && Q9C667.1 RecName: Full=Chaperonin 60 subunit beta 4, chloroplastic; Short=CPN-60 beta 4; Flags: Precursor && PF00118:TCP-1/cpn60 chaperonin family	-
100799389	291.826	694.587	-1.25212	0.00248773	0.187859	LOC100799389	NC_038256.2	35153749	35160593	+	2632	protein_coding	protein indeterminate-domain 5%2C chloroplastic%2C transcript variant X3 && Q9ZUL3.1 RecName: Full=Protein indeterminate-domain 5, chloroplastic; AltName: Full=ID1-like zinc finger protein 2; Flags: Precursor && -	-
100783676	204.472	416.95	-1.02856	0.00253549	0.188036	LOC100783676	NC_016091.4	50440698	50445092	-	3074	protein_coding	filament-like plant protein%2C transcript variant X2 && Q8LLE5.1 RecName: Full=Filament-like plant protein; Short=LeFPP && PF05911:Filament-like plant protein, long coiled-coil	-
100810303	506.331	1213.7	-1.26185	0.00263053	0.191838	LOC100810303	NC_038253.2	4488853	4492448	+	2302	protein_coding	protein CHLOROPLAST IMPORT APPARATUS 2 && Q9LU68.1 RecName: Full=Protein CHLOROPLAST IMPORT APPARATUS 2; Flags: Precursor && PF06203:CCT motif	CCT
100779905	129.235	392.556	-1.60534	0.00286353	0.199797	LOC100779905	NC_038247.2	1326422	1328222	-	1801	protein_coding	ethylene-responsive transcription factor CRF1 && Q9SUQ2.1 RecName: Full=Ethylene-responsive transcription factor CRF2; AltName: Full=Protein CYTOKININ RESPONSE FACTOR 2 && PF00847:AP2 domain	AP2
100808003	180.663	407.731	-1.17471	0.00287952	0.200082	LOC100808003	NC_038244.2	17537182	17540210	+	1382	protein_coding	transcription factor bHLH25 && Q1PF16.1 RecName: Full=Transcription factor bHLH19; AltName: Full=Basic helix-loop-helix protein 19; Short=AtbHLH19; Short=bHLH 19; AltName: Full=Transcription factor EN 26; AltName: Full=bHLH transcription factor bHLH019 && PF00010:Helix-loop-helix DNA-binding domain	HLH
100793727	26.2413	66.8041	-1.34446	0.00292941	0.201915	LOC100793727	NC_038247.2	4575564	4580497	+	4610	protein_coding	BTB/POZ domain-containing protein At5g66560 && Q94A73.2 RecName: Full=BTB/POZ domain-containing protein At5g66560 && PF03000:NPH3 family	-
106795455	0	9.05801	-5.64282	0.00294254	0.201915	LOC106795455	NC_038249.2	14645659	14649464	+	3720	lncRNA	uncharacterized LOC106795455%2C transcript variant X2 && - && -	-
100810397	34.3421	107.365	-1.64919	0.0030461	0.2074	LOC100810397	NC_038256.2	1836702	1840675	-	2230	protein_coding	phosphomannomutase/phosphoglucomutase && Q88BD4.1 RecName: Full=Phosphomannomutase/phosphoglucomutase; Short=PMM / PGM && PF02878:Phosphoglucomutase/phosphomannomutase, alpha/beta/alpha domain I|PF02879:Phosphoglucomutase/phosphomannomutase, alpha/beta/alpha domain II|PF02880:Phosphoglucomutase/phosphomannomutase, alpha/beta/alpha domain III	PGM_PMM_II
100793187	18.7802	60.084	-1.69154	0.00307378	0.208326	LOC100793187	NC_016090.4	42137474	42138539	-	1066	protein_coding	NDR1/HIN1-like protein 10 && Q9SJ52.1 RecName: Full=Protein YLS9; AltName: Full=Protein NDR1/HIN1-LIKE 10; Short=AtNHL10; AltName: Full=Protein YELLOW-LEAF-SPECIFIC GENE 9 && PF03168:Late embryogenesis abundant protein	-
100791951	38.2236	81.7531	-1.09289	0.0032036	0.214345	LOC100791951	NC_038254.2	447671	449466	+	1796	protein_coding	probable methyltransferase At1g27930 && Q9C7F9.1 RecName: Full=Probable methyltransferase At1g27930 && PF04669:Polysaccharide biosynthesis	-
100801780	30.607	76.5448	-1.33151	0.00320707	0.214345	LOC100801780	NC_038244.2	16498630	16499820	-	1191	protein_coding	ethylene-responsive transcription factor ERF036 && Q9LYD3.1 RecName: Full=Dehydration-responsive element-binding protein 3; AltName: Full=Protein TINY 2 && PF00847:AP2 domain	AP2
102665869	45.3233	96.1898	-1.0877	0.00323631	0.215181	LOC102665869	NC_038254.2	22850749	22855735	-	1814	protein_coding	protein POOR HOMOLOGOUS SYNAPSIS 1%2C transcript variant X2 && Q45GQ7.1 RecName: Full=Protein POOR HOMOLOGOUS SYNAPSIS 1 && -	-
121173293	14.803	51.591	-1.80467	0.00324911	0.215398	LOC121173293	NC_038249.2	19721309	19724041	+	2733	pseudogene	- && Q9SZA7.3 RecName: Full=Probable disease resistance protein At4g33300 && PF00931:NB-ARC domain	NB-ARC
100170749	165.905	345.227	-1.05933	0.00325134	0.215398	PHR	NC_038247.2	2129067	2132305	+	1634	protein_coding	CPD photolyase && Q9SB00.1 RecName: Full=Deoxyribodipyrimidine photo-lyase; AltName: Full=AtCPDII; AltName: Full=DNA photolyase; AltName: Full=Photoreactivating enzyme 1; AltName: Full=Protein UV RESISTANCE 2 && PF03441:FAD binding domain of DNA photolyase|PF00875:DNA photolyase	-
100500503	2.13948	352.218	-7.37708	0.00326167	0.215398	LOC100500503	NC_038250.2	9987516	9988253	+	738	protein_coding	alpha-crystallin-Hsps_p23-like superfamily protein && P05477.1 RecName: Full=17.9 kDa class II heat shock protein && PF00011:Hsp20/alpha crystallin family	-
100802132	79.1902	161.986	-1.03201	0.00351223	0.224993	LOC100802132	NC_038244.2	46732105	46736778	-	2186	protein_coding	probable methyltransferase PMT19 && Q9ZW75.1 RecName: Full=Probable methyltransferase PMT19 && PF03141:Putative S-adenosyl-L-methionine-dependent methyltransferase	-
102669699	0	9.5089	-5.71473	0.00369382	0.231516	LOC102669699	NC_038252.2	32887485	32889628	+	1960	lncRNA	uncharacterized LOC102669699 && - && -	-
100783918	390.952	1845.57	-2.23918	0.0037427	0.232421	LOC100783918	NC_038250.2	5179208	5187514	-	2578	protein_coding	cucumisin && Q39547.1 RecName: Full=Cucumisin; AltName: Allergen=Cuc m 1; Flags: Precursor && PF05922:Peptidase inhibitor I9|PF00082:Subtilase family	Peptidase_S8
100809934	349.583	772.408	-1.14513	0.00377431	0.233257	LOC100809934	NC_038244.2	6324873	6328808	-	1236	protein_coding	uncharacterized protein ycf23 && P51373.1 RecName: Full=Uncharacterized protein ycf23 (chloroplast) [Porphyra purpurea] && PF04481:Protein of unknown function (DUF561)	-
100779214	2.36357	18.0654	-2.90256	0.00381728	0.233941	LOC100779214	NC_038241.2	38934859	38937245	-	1416	protein_coding	actin-depolymerizing factor 7 && Q67ZM4.1 RecName: Full=Actin-depolymerizing factor 7; Short=ADF-7; Short=AtADF7 && PF00241:Cofilin/tropomyosin-type actin-binding protein	Cofilin_ADF
100803392	28.6139	65.1229	-1.18883	0.00385688	0.235343	LOC100803392	NC_016089.4	5879614	5882216	-	1259	protein_coding	protein COFACTOR ASSEMBLY OF COMPLEX C SUBUNIT B CCB1%2C chloroplastic && Q9LSE4.1 RecName: Full=Protein COFACTOR ASSEMBLY OF COMPLEX C SUBUNIT B CCB1, chloroplastic; Flags: Precursor && PF12046:Protein of unknown function (DUF3529)	-
100780217	30.0034	93.113	-1.64256	0.00389202	0.237087	LOC100780217	NC_038246.2	5745870	5747740	-	1092	protein_coding	thaumatin-like protein 1b && Q9FSG7.1 RecName: Full=Thaumatin-like protein 1a; AltName: Full=Mdtl1; AltName: Full=Pathogenesis-related protein 5a; Short=PR-5a; AltName: Allergen=Mal d 2; Flags: Precursor && PF00314:Thaumatin family	Thaumatin
novel.251	186.34	407.994	-1.13166	0.00389775	0.237087	-	NC_038248.2	36249520	36251230	-	891	-	- && - && -	-
100803837	1.98409	20.0227	-3.34618	0.00422023	0.247446	LOC100803837	NC_038241.2	40094849	40098737	+	2647	protein_coding	U-box domain-containing protein 35 && Q9FKG6.1 RecName: Full=U-box domain-containing protein 52; AltName: Full=Plant U-box protein 52; Includes: RecName: Full=E3 ubiquitin ligase; Includes: RecName: Full=Serine/threonine-protein kinase && PF00069:Protein kinase domain|PF00582:Universal stress protein family	Pkinase
102668229	5.71918	28.2632	-2.28769	0.00425717	0.247446	LOC102668229	NC_016091.4	47452934	47457310	-	1456	protein_coding	uncharacterized LOC102668229 && - && -	-
100780347	267.308	694.294	-1.37783	0.0042673	0.247446	LOC100780347	NC_038244.2	17048278	17052769	+	2058	protein_coding	(6-4)DNA photolyase%2C transcript variant X1 && O48652.2 RecName: Full=(6-4)DNA photolyase; AltName: Full=Protein UV repair defective 3 && PF03441:FAD binding domain of DNA photolyase|PF00875:DNA photolyase	-
100819475	44.1758	88.8082	-1.00422	0.00432752	0.24935	LOC100819475	NC_038256.2	39311339	39313416	-	1957	protein_coding	transcription factor TCP19%2C transcript variant X2 && Q9LT89.1 RecName: Full=Transcription factor TCP19 && PF03634:TCP family transcription factor	TCP
100500469	7.85866	39.8201	-2.34448	0.00434507	0.24935	LOC100500469	NC_038248.2	8221007	8229205	-	2436	protein_coding	cellulose synthase-like protein H1%2C transcript variant X2 && Q339N5.2 RecName: Full=Cellulose synthase-like protein H1; AltName: Full=OsCslH1 && PF03552:Cellulose synthase	-
102661933	0	7.75715	-5.412	0.00444907	0.253059	LOC102661933	NC_038252.2	33316355	33321654	-	4925	protein_coding	receptor-like protein EIX2 && - && -	-
100784210	90.2761	203.573	-1.17407	0.00447116	0.253292	ALDH3J1	NC_038247.2	10162522	10166245	-	1817	protein_coding	aldehyde dehydrogenase family 3 member J1 && Q70E96.2 RecName: Full=Aldehyde dehydrogenase family 3 member F1 && PF00171:Aldehyde dehydrogenase family	Aldedh
100815538	159.678	378.844	-1.24892	0.00460615	0.254702	LOC100815538	NC_038246.2	47389577	47393350	-	2118	protein_coding	VAN3-binding protein%2C transcript variant X2 && Q8W4K5.1 RecName: Full=VAN3-binding protein; AltName: Full=Protein FORKED 1 && PF05703:Auxin canalisation|PF08458:Plant pleckstrin homology-like region	-
100787179	51.8104	112.735	-1.12386	0.00472782	0.256072	LOC100787179	NC_038254.2	54858748	54860598	-	1851	protein_coding	pentatricopeptide repeat-containing protein At2g36730 && Q9ZQA1.1 RecName: Full=Pentatricopeptide repeat-containing protein At2g36730 && PF13041:PPR repeat family	-
100813069	52.5694	119.896	-1.19139	0.0047544	0.256359	AP2-2	NC_016091.4	7063576	7064512	+	937	protein_coding	AP2 domain-containing transcription factor 2 && Q9LYD3.1 RecName: Full=Dehydration-responsive element-binding protein 3; AltName: Full=Protein TINY 2 && PF00847:AP2 domain	AP2
100792287	12.284	45.5349	-1.89322	0.00487194	0.257725	LOC100792287	NC_016089.4	14013310	14017358	+	1541	protein_coding	protein DJ-1 homolog C%2C transcript variant X1 && Q8VY09.1 RecName: Full=Protein DJ-1 homolog C; Short=AtDJ1C; Flags: Precursor && PF01965:DJ-1/PfpI family	DJ-1_PfpI
100783312	55.7279	187.191	-1.75261	0.00489277	0.258069	LOC100783312	NC_016091.4	6184955	6190455	-	2501	protein_coding	cryptochrome DASH%2C chloroplastic/mitochondrial%2C transcript variant X1 && Q84KJ5.2 RecName: Full=Cryptochrome DASH, chloroplastic/mitochondrial; AltName: Full=Cryptochrome-3; Flags: Precursor && PF03441:FAD binding domain of DNA photolyase|PF00875:DNA photolyase	-
102662874	230.375	586.296	-1.34767	0.00493368	0.25886	LOC102662874	NC_038245.2	19458758	19465793	+	5545	protein_coding	uncharacterized LOC102662874%2C transcript variant X2 && - && -	-
106795525	0	11.4348	-5.98041	0.00501776	0.260807	LOC106795525	NC_038249.2	37084087	37086084	-	1806	lncRNA	uncharacterized LOC106795525%2C transcript variant X1 && P93290.1 RecName: Full=Uncharacterized mitochondrial protein AtMg00240; AltName: Full=ORF111a && -	-
100786507	37.3182	84.7973	-1.18919	0.005083	0.262763	LOC100786507	NC_038248.2	1279880	1284424	+	2133	protein_coding	probable methionine--tRNA ligase && Q9ZTS1.2 RecName: Full=Probable methionine--tRNA ligase; AltName: Full=Methionyl-tRNA synthetase; Short=MetRS && PF09334:tRNA synthetases class I (M)	-
100777726	0	8.05292	-5.47366	0.00533169	0.269831	LOC100777726	NC_016089.4	2385984	2391986	+	1836	pseudogene	- && B9DFG3.2 RecName: Full=DExH-box ATP-dependent RNA helicase DExH15 chloroplastic; AltName: Full=ATP-dependent RNA helicase ISE2; AltName: Full=Protein EMBRYO DEFECTIVE 25; AltName: Full=Protein INCREASED SIZE EXCLUSION LIMIT 2; AltName: Full=Protein PIGMENT DEFECTIVE 317; Flags: Precursor && -	-
100789634	17.0888	69.7182	-2.02902	0.00540561	0.272144	LOC100789634	NC_016089.4	5329795	5336219	-	1823	protein_coding	PQ-loop repeat-containing protein%2C transcript variant X3 && Q12010.1 RecName: Full=Probable vacuolar amino acid transporter YPQ1; AltName: Full=PQ-loop repeat-containing protein 1 && PF04193:PQ loop repeat	-
100795090	217.775	527.872	-1.27826	0.00546522	0.274138	LOC100795090	NC_038246.2	43903098	43907714	+	2235	protein_coding	protein indeterminate-domain 4%2C chloroplastic%2C transcript variant X1 && Q9ZUL3.1 RecName: Full=Protein indeterminate-domain 5, chloroplastic; AltName: Full=ID1-like zinc finger protein 2; Flags: Precursor && -	-
100780268	361.543	780.017	-1.1101	0.00549655	0.274571	LOC100780268	NC_038256.2	42168742	42173408	-	2295	protein_coding	protein indeterminate-domain 5%2C chloroplastic%2C transcript variant X1 && Q9ZUL3.1 RecName: Full=Protein indeterminate-domain 5, chloroplastic; AltName: Full=ID1-like zinc finger protein 2; Flags: Precursor && -	-
100803875	19.4614	77.8032	-2.00496	0.00553492	0.275497	LOC100803875	NC_038250.2	2051692	2054326	+	2179	protein_coding	glycerol-3-phosphate acyltransferase 1 && Q9SHJ5.1 RecName: Full=Glycerol-3-phosphate acyltransferase 1; Short=AtGPAT1 && PF01553:Acyltransferase	Acyltransferase
102659458	1.52691	15.5333	-3.37218	0.00557559	0.275588	LOC102659458	NC_038255.2	36870524	36875179	-	2914	lncRNA	uncharacterized LOC102659458%2C transcript variant X2 && Q8L9A9.2 RecName: Full=Probable xyloglucan endotransglucosylase/hydrolase protein 8; Short=At-XTH8; Short=XTH-8; Flags: Precursor && -	-
100816771	14.4325	51.8565	-1.86338	0.00558836	0.275588	LOC100816771	NC_038255.2	29778943	29782046	-	2484	protein_coding	uncharacterized LOC100816771 && - && -	-
100790697	177.367	387.979	-1.12936	0.00559998	0.275731	LOC100790697	NC_038253.2	9141227	9143913	+	2176	protein_coding	adenine nucleotide transporter BT1%2C chloroplastic/mitochondrial && Q9SUV1.1 RecName: Full=Adenine nucleotide transporter BT1, chloroplastic/mitochondrial; AltName: Full=Protein BRITTLE 1 homolog; Short=AtBT1; AltName: Full=Protein EMBRYO DEFECTIVE 104; AltName: Full=Protein EMBRYO DEFECTIVE 42; AltName: Full=Protein SODIUM HYPERSENSITIVE 1; Flags: Precursor && PF00153:Mitochondrial carrier prot…	Mito_carr
102665410	6.40944	24.3668	-1.92626	0.00569319	0.276863	LOC102665410	NC_038244.2	17751486	17757456	+	1450	protein_coding	sister chromatid cohesion protein PDS5 homolog B-B && Q04264.1 RecName: Full=Sister chromatid cohesion protein PDS5; AltName: Full=Precocious dissociation of sisters protein 5 && -	-
100813904	18.6935	50.3747	-1.43046	0.00571565	0.277256	LOC100813904	NC_038253.2	943062	945236	+	1102	protein_coding	uncharacterized LOC100813904 && - && -	-
100499645	56.9767	150.573	-1.40064	0.00573919	0.278048	LOC100499645	NC_038256.2	46502396	46505280	-	1326	protein_coding	protein kinase && Q0WRY5.1 RecName: Full=Serine/threonine-protein kinase CDL1; AltName: Full=Protein CDG1-like 1 && PF07714:Protein tyrosine kinase	Pkinase_Tyr
100780298	37.8441	76.2243	-1.00912	0.00579313	0.278909	LOC100780298	NC_038249.2	42002207	42004921	-	2715	protein_coding	exocyst complex component EXO70H1 && Q9FGH9.1 RecName: Full=Exocyst complex component EXO70B1; Short=AtExo70b1; AltName: Full=Exocyst subunit Exo70 family protein B1 && PF03081:Exo70 exocyst complex subunit	Exo70
100775390	24.3349	62.2868	-1.35386	0.00587261	0.28088	LOC100775390	NC_038245.2	43316670	43321819	+	2174	protein_coding	AP2-like ethylene-responsive transcription factor AIL6 && Q52QU2.1 RecName: Full=AP2-like ethylene-responsive transcription factor AIL6; AltName: Full=Protein AINTEGUMENTA-LIKE 6 && PF00847:AP2 domain	AP2
113000512	5.11561	28.4516	-2.49709	0.00591551	0.281615	LOC113000512	NC_038255.2	1860029	1860103	+	75	snoRNA	small nucleolar RNA SNORD18 && - && -	-
100796057	37.6797	91.227	-1.2723	0.00609582	0.282771	LOC100796057	NC_038249.2	38629074	38630516	+	1374	protein_coding	RING-H2 finger protein ATL40 && Q9SLC4.1 RecName: Full=RING-H2 finger protein ATL40; AltName: Full=RING-type E3 ubiquitin transferase ATL40 && PF13639:Ring finger domain	-
100780806	54.7686	128.264	-1.22587	0.00629677	0.288547	LOC100780806	NC_038248.2	4264876	4267308	-	1617	protein_coding	tropinone reductase && A7DY56.1 RecName: Full=Tropinone reductase && PF00106:short chain dehydrogenase	adh_short
100798101	18.6158	55.2925	-1.56563	0.00639625	0.291222	LOC100798101	NC_038254.2	46456885	46459017	+	1258	protein_coding	transcription factor MYB1 && Q9ZTC3.1 RecName: Full=Transcription factor MYB90; AltName: Full=Myb-related protein 90; Short=AtMYB90; AltName: Full=Production of anthocyanin pigment 2 protein && PF00249:Myb-like DNA-binding domain	Myb_DNA-binding
102669248	62.7409	129.78	-1.05293	0.00651651	0.292894	LOC102669248	NC_038252.2	32813956	32817465	-	746	lncRNA	uncharacterized LOC102669248 && - && -	-
100527241	42.5115	96.2254	-1.18044	0.0065439	0.293249	LOC100527241	NC_038241.2	40670174	40670947	-	772	protein_coding	DNA-binding domain-containing protein && Q9LYD3.1 RecName: Full=Dehydration-responsive element-binding protein 3; AltName: Full=Protein TINY 2 && PF00847:AP2 domain	AP2
100788586	250.216	600.611	-1.26335	0.00661107	0.294059	GASA13	NC_016089.4	24418298	24420302	-	663	protein_coding	gibberellin-regulated protein 13 && Q8GWK5.1 RecName: Full=Gibberellin-regulated protein 9; AltName: Full=GAST1 protein homolog 9; Flags: Precursor && PF02704:Gibberellin regulated protein	-
100808772	16.9335	46.729	-1.45827	0.00661902	0.294074	LOC100808772	NC_016091.4	6708960	6716462	+	4669	pseudogene	- && Q8GX23.1 RecName: Full=Proline-rich receptor-like protein kinase PERK5; AltName: Full=Proline-rich extensin-like receptor kinase 5; Short=AtPERK5 && -	-
100777988	42.1918	112.801	-1.42056	0.00669556	0.29577	LOC100777988	NC_038241.2	822076	824218	-	1695	protein_coding	protein kinase PINOID 2 && Q94E49.1 RecName: Full=Protein kinase PINOID 2; AltName: Full=Protein PID-like; Short=OsPIDlike && PF00069:Protein kinase domain	Pkinase
novel.341	18.0122	69.8728	-1.96234	0.00672586	0.29643	-	NC_038252.2	30393211	30397771	-	1895	-	- && - && -	-
100800025	55.2527	142.087	-1.36642	0.00675096	0.296519	LOC100800025	NC_038245.2	46651027	46655397	-	1124	protein_coding	KHG/KDPG aldolase%2C transcript variant X3 && P50846.1 RecName: Full=KHG/KDPG aldolase; Includes: RecName: Full=4-hydroxy-2-oxoglutarate aldolase; AltName: Full=2-keto-4-hydroxyglutarate aldolase; Short=KHG-aldolase; Includes: RecName: Full=2-dehydro-3-deoxy-phosphogluconate aldolase; AltName: Full=2-keto-3-deoxy-6-phosphogluconate aldolase; Short=KDPG-aldolase; AltName: Full=Phospho-2-dehydro-3-…	-
100801759	24.7144	59.0732	-1.25178	0.00687353	0.298167	IRT	NC_038243.2	40298190	40306235	+	1664	protein_coding	probable zinc transporter 10-like && Q38856.2 RecName: Full=Fe(2+) transport protein 1; AltName: Full=Fe(II) transport protein 1; AltName: Full=Iron-regulated transporter 1; Flags: Precursor && PF02535:ZIP Zinc transporter	-
100810737	6.94431	37.9191	-2.45631	0.00711218	0.301803	LOC100810737	NC_038255.2	38896543	38900791	-	2525	pseudogene	- && Q43207.1 RecName: Full=70 kDa peptidyl-prolyl isomerase; AltName: Full=Peptidyl-prolyl cis-trans isomerase; Short=PPIase; AltName: Full=Rotamase && PF00254:FKBP-type peptidyl-prolyl cis-trans isomerase	FKBP_C
100783924	7.85866	27.6466	-1.81248	0.00714346	0.301803	LOC100783924	NC_038243.2	33865949	33867305	-	1357	protein_coding	uncharacterized LOC100783924 && - && PF07816:Protein of unknown function (DUF1645)	-
100815578	9.38558	29.3728	-1.64679	0.00716014	0.301803	LOC100815578	NC_038256.2	47709339	47717801	+	1659	protein_coding	signal peptide peptidase-like 5 && Q53P98.1 RecName: Full=Signal peptide peptidase-like 2; Short=OsSPPL2; Flags: Precursor && PF04258:Signal peptide peptidase	-
100780485	13.7332	38.2906	-1.47449	0.00719652	0.301988	LOC100780485	NC_038242.2	9184230	9189085	+	2422	protein_coding	chlorophyllide a oxygenase%2C chloroplastic%2C transcript variant X1 && Q9MBA1.1 RecName: Full=Chlorophyllide a oxygenase, chloroplastic; Short=Chlorophyll a oxygenase; AltName: Full=Chlorophyll b synthase; Short=AtCAO; Flags: Precursor && PF08417:Pheophorbide a oxygenase|PF00355:Rieske [2Fe-2S] domain	-
100785198	5.57279	26.9678	-2.2935	0.00727991	0.303178	LOC100785198	NC_038253.2	8325019	8326501	-	734	protein_coding	uncharacterized LOC100785198 && - && -	-
100779861	37.7844	82.8082	-1.14113	0.00752704	0.308801	LOC100779861	NC_016089.4	49538940	49544445	-	2478	protein_coding	cellulose synthase-like protein E6 && Q651X6.1 RecName: Full=Cellulose synthase-like protein E6; AltName: Full=OsCslE6 && PF03552:Cellulose synthase	-
100800057	9.29888	43.8603	-2.21847	0.00763684	0.309693	LOC100800057	NC_038246.2	4109022	4119240	-	3002	protein_coding	uncharacterized LOC100800057 && - && -	-
102661915	3.35561	22.8521	-2.75559	0.00778916	0.312139	LOC102661915	NC_016089.4	34005707	34014901	-	2395	lncRNA	uncharacterized LOC102661915%2C transcript variant X1 && O65472.2 RecName: Full=Putative cysteine-rich receptor-like protein kinase 12; Short=Cysteine-rich RLK12; Flags: Precursor && -	-
100803334	12.8876	42.22	-1.69574	0.00779557	0.312139	LOC100803334	NC_038242.2	5975080	5980203	+	3277	protein_coding	probable cyclic nucleotide-gated ion channel 14 && Q9SJA4.2 RecName: Full=Probable cyclic nucleotide-gated ion channel 14; AltName: Full=Cyclic nucleotide- and calmodulin-regulated ion channel 14 && PF00520:Ion transport protein|PF00027:Cyclic nucleotide-binding domain	Ion_trans
100789670	7.85866	26.3962	-1.74491	0.00782784	0.312139	LOC100789670	NC_016090.4	25173849	25176429	-	1591	protein_coding	ninja-family protein 4 && Q94F39.1 RecName: Full=Ninja-family protein AFP3; AltName: Full=ABI five-binding protein 3; Short=ABI5-binding protein 3 && PF07897:Ethylene-responsive binding factor-associated repression|PF16135:TPL-binding domain in jasmonate signalling	-
100800937	4.96022	21.7049	-2.13678	0.00799801	0.312498	LOC100800937	NC_038254.2	55327471	55331607	-	1640	protein_coding	UDP-glycosyltransferase 83A1 && Q9SGA8.1 RecName: Full=UDP-glycosyltransferase 83A1 && PF00201:UDP-glucoronosyl and UDP-glucosyl transferase	UDPGT
547897	164.378	329.401	-1.00493	0.00812811	0.315434	AOX2	NC_038244.2	5539295	5542392	+	1297	protein_coding	alternative oxidase 2a && Q41266.2 RecName: Full=Ubiquinol oxidase 2, mitochondrial; AltName: Full=Alternative oxidase 2; Flags: Precursor && PF01786:Alternative oxidase	AOX
100499658	43.8054	441.545	-3.33397	0.00818352	0.316539	LOC100499658	NC_038242.2	4112135	4112819	-	685	protein_coding	class II heat shock protein && P19242.1 RecName: Full=17.1 kDa class II heat shock protein && PF00011:Hsp20/alpha crystallin family	-
novel.298	0.53487	23.5264	-5.54724	0.00823002	0.317021	-	NC_038250.2	35241151	35257781	-	1581	-	- && - && -	-
100787845	18.0032	47.8431	-1.40763	0.00826573	0.3171	LOC100787845	NC_016088.4	53086037	53105024	+	4683	protein_coding	uncharacterized LOC100787845 && - && -	-
100787672	34.4018	81.9759	-1.2503	0.00827804	0.3171	LOC100787672	NC_038244.2	10543564	10547531	-	2150	protein_coding	uncharacterized LOC100787672%2C transcript variant X3 && - && PF07690:Major Facilitator Superfamily	MFS_1
102666857	23.3429	53.8879	-1.20091	0.00836089	0.318386	LOC102666857	NC_038251.2	36204638	36207828	+	2059	protein_coding	cyclic dof factor 3 && Q8LFV3.2 RecName: Full=Cyclic dof factor 3; AltName: Full=Dof zinc finger protein DOF3.3; Short=AtDOF3.3; AltName: Full=H-protein promoter-binding factor 2a && PF02701:Dof domain, zinc finger	zf-Dof
100775321	52.3543	108.557	-1.0577	0.00843638	0.318475	LOC100775321	NC_038249.2	22118951	22126350	-	1066	protein_coding	uncharacterized LOC100775321 && - && -	-
100818471	76.9313	176.732	-1.2039	0.00848272	0.318505	LOC100818471	NC_038243.2	141394	145981	+	3860	protein_coding	U-box domain-containing protein 35%2C transcript variant X7 && Q9FKG6.1 RecName: Full=U-box domain-containing protein 52; AltName: Full=Plant U-box protein 52; Includes: RecName: Full=E3 ubiquitin ligase; Includes: RecName: Full=Serine/threonine-protein kinase && PF00069:Protein kinase domain	Pkinase
102662030	76.5248	158.372	-1.05059	0.00850422	0.318505	LOC102662030	NC_016088.4	51313338	51317658	-	2513	protein_coding	protein ALTERED PHOSPHATE STARVATION RESPONSE 1%2C transcript variant X2 && - && PF04783:Protein of unknown function (DUF630)|PF04782:Protein of unknown function (DUF632)	-
novel.194	20.0053	66.1188	-1.73789	0.00852663	0.318505	-	NC_038246.2	4505123	4507384	+	587	-	- && - && -	-
106798279	4.26996	20.4048	-2.22959	0.00870857	0.320236	LOC106798279	NC_016090.4	540056	545407	+	1900	lncRNA	uncharacterized LOC106798279%2C transcript variant X4 && Q93VD3.1 RecName: Full=CBL-interacting serine/threonine-protein kinase 23; AltName: Full=Protein LOW-K(+)-SENSITIVE 1; AltName: Full=SNF1-related kinase 3.23; AltName: Full=SOS2-like protein kinase PKS17 && -	-
100790961	95.6665	213.53	-1.15885	0.00872855	0.320236	LOC100790961	NC_038249.2	39211899	39212596	+	698	protein_coding	uncharacterized LOC100790961 && - && -	-
100778004	1.52691	23.9128	-3.99242	0.0087892	0.320236	LOC100778004	NC_038249.2	43530099	43532582	+	2261	protein_coding	transcription factor bHLH87%2C transcript variant X1 && Q8S3D2.1 RecName: Full=Transcription factor bHLH87; AltName: Full=Basic helix-loop-helix protein 87; Short=AtbHLH87; Short=bHLH 87; AltName: Full=Transcription factor EN 121; AltName: Full=bHLH transcription factor bHLH087 && -	-
100782327	36.4816	86.5944	-1.25407	0.00881516	0.320236	LOC100782327	NC_038244.2	44044597	44053066	-	3180	protein_coding	disease resistance protein RPM1 && Q39214.1 RecName: Full=Disease resistance protein RPM1; AltName: Full=Resistance to Pseudomonas syringae protein 3 && PF00931:NB-ARC domain|PF13855:Leucine rich repeat	NB-ARC
112999811	8.77301	30.9579	-1.81538	0.00898803	0.323334	LOC112999811	NC_038252.2	2885079	2885701	-	533	lncRNA	uncharacterized LOC112999811 && - && -	-
100527333	22.5152	66.5181	-1.56856	0.00906021	0.324415	LOC100527333	NC_038247.2	2478328	2481048	+	1103	protein_coding	aquaporin TIP2-2 && Q41975.2 RecName: Full=Probable aquaporin TIP2-2; AltName: Full=Tonoplast intrinsic protein 2-2; Short=AtTIP2;2; Contains: RecName: Full=Probable aquaporin TIP2-2, N-terminally processed && PF00230:Major intrinsic protein	-
100799235	49.5335	139.651	-1.49973	0.00920052	0.326712	LOC100799235	NC_038249.2	38715102	38718256	+	1858	pseudogene	- && Q9ZWA6.1 RecName: Full=Zinc finger protein MAGPIE; AltName: Full=Protein indeterminate-domain 3 && -	-
100784377	167.802	336.745	-1.00663	0.00925631	0.327186	LOC100784377	NC_016091.4	212275	215811	-	1915	protein_coding	DEAD-box ATP-dependent RNA helicase 50 && Q8GUG7.2 RecName: Full=DEAD-box ATP-dependent RNA helicase 50 && PF00270:DEAD/DEAH box helicase|PF00271:Helicase conserved C-terminal domain	DEAD
100809248	13.043	48.0668	-1.87917	0.00927931	0.327699	LOC100809248	NC_016089.4	5503988	5504699	-	712	protein_coding	uncharacterized LOC100809248 && - && PF14009:Domain of unknown function (DUF4228)	-
102664560	30.4426	64.988	-1.09469	0.00965675	0.332206	LOC102664560	NC_038252.2	32298576	32300758	+	2183	pseudogene	- && O82380.1 RecName: Full=Pentatricopeptide repeat-containing protein At2g29760, chloroplastic; AltName: Full=Protein ORGANELLE TRANSCRIPT PROCESSING 81; Flags: Precursor && -	-
100796093	2.06179	14.9723	-2.89987	0.00997014	0.339654	LOC100796093	NC_038244.2	23179764	23182811	+	777	pseudogene	- && O80438.1 RecName: Full=N-alpha-acetyltransferase MAK3; AltName: Full=N-acetyltransferase MAK3 homolog; Short=AtMAK3; AltName: Full=Protein PHOTOSYNTHESIS ALTERED MUTANT 21 && PF00583:Acetyltransferase (GNAT) family	Acetyltransf_1
100795271	80.9412	162.691	-1.00684	0.0100903	0.342235	LOC100795271	NC_016089.4	50391932	50399672	+	1580	lncRNA	uncharacterized LOC100795271%2C transcript variant X2 && Q9SIS3.1 RecName: Full=65-kDa microtubule-associated protein 6; Short=AtMAP65-6 && -	-
100500548	68.2867	141.317	-1.04936	0.0101455	0.342903	LOC100500548	NC_038241.2	37012029	37013223	-	665	protein_coding	uncharacterized LOC100500548 && - && -	-
100805705	39.5354	79.7285	-1.01835	0.0101858	0.343388	LOC100805705	NC_016089.4	41377745	41379349	+	1605	protein_coding	RING-H2 finger protein ATL54 && Q8LFY8.2 RecName: Full=RING-H2 finger protein ATL54; AltName: Full=RING-type E3 ubiquitin transferase ATL54 && PF13639:Ring finger domain	-
102667078	19.9873	52.9415	-1.39783	0.010193	0.343388	LOC102667078	NC_038241.2	675118	675924	+	807	protein_coding	uncharacterized LOC102667078 && - && PF07816:Protein of unknown function (DUF1645)	-
100802701	25.5871	116.619	-2.19717	0.0102713	0.344221	LOC100802701	NC_038253.2	725058	728664	+	1965	protein_coding	rho GDP-dissociation inhibitor 1 && Q9SFC6.1 RecName: Full=Rho GDP-dissociation inhibitor 1; Short=AtRhoGDI1; Short=Rho GDI-1 && PF02115:RHO protein GDP dissociation inhibitor	-
111605749	99.0851	1152.45	-3.54029	0.0105713	0.349192	LOC111605749	NC_016091.4	4408156	4408954	-	799	protein_coding	Hsp20/alpha crystallin family protein && P19242.1 RecName: Full=17.1 kDa class II heat shock protein && PF00011:Hsp20/alpha crystallin family	-
100775671	36.646	96.8065	-1.41046	0.0105928	0.349192	LOC100775671	NC_038249.2	38758741	38763088	+	2158	protein_coding	transcription activator GLK1%2C transcript variant X1 && Q9SIV3.2 RecName: Full=Transcription activator GLK1; AltName: Full=GBF'S PRO-RICH REGION-INTERACTING factor 1; AltName: Full=Golden2-like protein 1; Short=AtGLK1 && PF00249:Myb-like DNA-binding domain	Myb_DNA-binding
112999563	6.33175	22.6788	-1.83243	0.0105942	0.349192	LOC112999563	NC_016089.4	31645148	31660313	+	4888	protein_coding	uncharacterized LOC112999563%2C transcript variant X1 && - && -	-
100783629	54.3204	123.718	-1.18844	0.0106602	0.349375	LOC100783629	NC_016089.4	49636266	49641569	-	1829	protein_coding	regulatory protein RecX%2C transcript variant X2 && - && PF02631:RecX family	-
102670454	52.8712	111.658	-1.07939	0.0107309	0.349375	LOC102670454	NC_038251.2	13124521	13127329	-	2809	protein_coding	pentatricopeptide repeat-containing protein At3g57430%2C chloroplastic && Q7Y211.2 RecName: Full=Pentatricopeptide repeat-containing protein At3g57430, chloroplastic; AltName: Full=Protein ORGANELLE TRANSCRIPT PROCESSING 84; Flags: Precursor && PF01535:PPR repeat|PF14432:DYW family of nucleic acid deaminases|PF13041:PPR repeat family	PPR
100810870	74.6364	156.45	-1.0717	0.0108262	0.349375	LOC100810870	NC_038246.2	47283644	47286945	+	1580	protein_coding	auxin-induced protein PCNT115-like%2C transcript variant X1 && Q3L181.1 RecName: Full=Perakine reductase && PF00248:Aldo/keto reductase family	Aldo_ket_red
121172809	0.457175	10.5013	-4.42388	0.0110469	0.354379	LOC121172809	NC_038245.2	1952893	1955078	+	1303	lncRNA	uncharacterized LOC121172809 && Q9FVJ3.1 RecName: Full=ADP-ribosylation factor GTPase-activating protein AGD12; Short=ARF GAP AGD12; AltName: Full=Protein ARF-GAP DOMAIN 12; Short=AtAGD12; AltName: Full=Zinc- and calcium-binding protein; Short=AtZAC && -	-
100779072	204.334	429.053	-1.07117	0.011126	0.354597	BRL1B	NC_038242.2	50451633	50455835	+	4203	protein_coding	brassinosteroid receptor-like protein && Q9LJF3.1 RecName: Full=Receptor-like protein kinase BRI1-like 3; AltName: Full=BRASSINOSTEROID INSENSITIVE 1-like protein 3; Flags: Precursor && PF13855:Leucine rich repeat|PF00069:Protein kinase domain	Pkinase
100778405	38.0772	82.3562	-1.11714	0.0112462	0.355288	LOC100778405	NC_016088.4	50360460	50362043	-	1584	protein_coding	pentatricopeptide repeat-containing protein At1g31790 && Q9C6R9.1 RecName: Full=Pentatricopeptide repeat-containing protein At1g31790 && PF01535:PPR repeat	PPR
100810243	433.697	949.749	-1.13157	0.0114465	0.356933	LOC100810243	NC_038241.2	34429633	34434005	-	2834	protein_coding	70 kDa peptidyl-prolyl isomerase%2C transcript variant X1 && Q9FJL3.1 RecName: Full=Peptidyl-prolyl cis-trans isomerase FKBP65; Short=PPIase FKBP65; AltName: Full=70 kDa peptidyl-prolyl isomerase; AltName: Full=FK506-binding protein 65; Short=AtFKBP65; AltName: Full=Immunophilin FKBP65; AltName: Full=Peptidyl-prolyl isomerase ROF2; AltName: Full=Protein ROTAMASE FKBP 2; AltName: Full=Rotamase && …	FKBP_C
112998622	28.9247	62.9391	-1.12869	0.011514	0.356933	LOC112998622	NC_038248.2	9799390	9799477	-	88	snoRNA	small nucleolar RNA U36a && - && -	-
100527200	21.816	75.0267	-1.78112	0.0115959	0.357746	LOC100527200	NC_038250.2	7764796	7766915	+	1013	protein_coding	uncharacterized LOC100527200 && - && -	-
100814459	125.437	252.378	-1.00997	0.0117555	0.360464	LOC100814459	NC_038246.2	5587145	5588906	-	1620	protein_coding	spermidine hydroxycinnamoyl transferase && O64470.1 RecName: Full=Spermidine hydroxycinnamoyl transferase; AltName: Full=BAHD-like hydroxycinnamoyl transferase && PF02458:Transferase family	-
547894	45.7894	261.083	-2.5116	0.0118305	0.360848	AS2	NC_038250.2	46874278	46881049	-	2177	protein_coding	asparagine synthetase 2 && P49092.2 RecName: Full=Asparagine synthetase [glutamine-hydrolyzing] 1; AltName: Full=Glutamine-dependent asparagine synthetase 1 && PF13537:Glutamine amidotransferase domain|PF00733:Asparagine synthase	-
100777274	98.4095	200.266	-1.02517	0.0119477	0.362511	LOC100777274	NC_038241.2	42013393	42016525	-	2093	protein_coding	WUSCHEL-related homeobox 1%2C transcript variant X3 && Q6X7K0.2 RecName: Full=WUSCHEL-related homeobox 1; AltName: Full=PFS2-like protein && PF00046:Homeobox domain	Homeobox
100794061	16.3299	51.127	-1.64923	0.0120428	0.36368	LOC100794061	NC_038255.2	44659292	44660085	-	648	protein_coding	auxin-responsive protein SAUR32-like && Q9ZUZ3.1 RecName: Full=Auxin-responsive protein SAUR32; AltName: Full=Protein ABOLISHED APICAL HOOK MAINTENANCE 1; AltName: Full=Protein SMALL AUXIN UP RNA 32 && PF02519:Auxin responsive protein	Auxin_inducible
100785186	94.8928	204.944	-1.11586	0.0123458	0.367395	LOC100785186	NC_016088.4	55633298	55637411	+	1449	protein_coding	PGR5-like protein 1A%2C chloroplastic%2C transcript variant X1 && Q8H112.1 RecName: Full=PGR5-like protein 1A, chloroplastic; AltName: Full=Ferredoxin-plastoquinone reductase 1; Flags: Precursor && -	-
100783826	56.0117	120.515	-1.10935	0.0126349	0.370097	LOC100783826	NC_016090.4	23473427	23476869	+	1090	protein_coding	transcription factor HY5-like%2C transcript variant X1 && Q8W191.1 RecName: Full=Transcription factor HY5-like; AltName: Full=HY5 homolog; AltName: Full=bZIP transcription factor 64; Short=AtbZIP64 && PF00170:bZIP transcription factor	bZIP_1
102665415	54.4848	118.638	-1.12635	0.0126417	0.370097	LOC102665415	NC_038250.2	42678283	42682344	+	3321	lncRNA	uncharacterized LOC102665415%2C transcript variant X2 && P53393.1 RecName: Full=Low affinity sulfate transporter 3 && -	-
121173279	56.6152	122.485	-1.11574	0.0126595	0.370097	LOC121173279	NC_016089.4	40622383	40627778	+	3732	lncRNA	uncharacterized LOC121173279%2C transcript variant X4 && - && -	-
100785449	0.992045	13.5672	-3.78315	0.0128123	0.370795	LOC100785449	NC_038248.2	4271473	4274173	-	1165	protein_coding	tropinone reductase homolog At1g07440-like && A7DY56.1 RecName: Full=Tropinone reductase && PF00106:short chain dehydrogenase	adh_short
100795459	43.4079	90.9638	-1.06698	0.0128727	0.371295	LOC100795459	NC_016089.4	18957290	18962011	-	2816	protein_coding	pentatricopeptide repeat-containing protein At2g29760%2C chloroplastic%2C transcript variant X1 && O82380.1 RecName: Full=Pentatricopeptide repeat-containing protein At2g29760, chloroplastic; AltName: Full=Protein ORGANELLE TRANSCRIPT PROCESSING 81; Flags: Precursor && PF14432:DYW family of nucleic acid deaminases|PF01535:PPR repeat|PF13041:PPR repeat family	PPR
100775494	14.6476	48.3194	-1.72269	0.0129258	0.37173	LOC100775494	NC_038242.2	5006709	5008669	+	1215	protein_coding	uncharacterized LOC100775494 && - && -	-
100527070	2.89844	17.3755	-2.57637	0.0131507	0.373454	LOC100527070	NC_038245.2	48425784	48427735	-	1023	protein_coding	Short-chain dehydrogenase/reductase 1 && Q9M2E2.1 RecName: Full=(+)-neomenthol dehydrogenase; AltName: Full=Menthone:neomenthol reductase; AltName: Full=Short-chain dehydrogenase/reductase 1; Short=AtSDR1 && PF00106:short chain dehydrogenase	adh_short
100811234	54.0636	426.811	-2.98246	0.0131584	0.373454	HSP90A1	NC_038245.2	33674709	33678131	-	2376	protein_coding	heat shock protein 90-A1 && P51819.1 RecName: Full=Heat shock protein 83 && PF02518:Histidine kinase-, DNA gyrase B-, and HSP90-like ATPase|PF00183:Hsp90 protein	HATPase_c
102659911	0	6.93184	-5.2596	0.0133781	0.377031	LOC102659911	NC_038243.2	19505246	19506867	-	1622	protein_coding	protein SMAX1-LIKE 3 && Q9SVD0.1 RecName: Full=Protein SMAX1-LIKE 3; Short=AtSMXL3 && -	-
102666723	23.4206	72.7465	-1.63528	0.0134235	0.377031	LOC102666723	NC_038249.2	24167115	24168998	+	718	protein_coding	uncharacterized LOC102666723 && - && -	-
100801041	4.04587	22.3361	-2.48424	0.0138602	0.384536	LOC100801041	NC_038243.2	44247389	44250512	-	1309	protein_coding	rho GDP-dissociation inhibitor 1-like && Q9SFC6.1 RecName: Full=Rho GDP-dissociation inhibitor 1; Short=AtRhoGDI1; Short=Rho GDI-1 && PF02115:RHO protein GDP dissociation inhibitor	-
100811557	33.9536	77.6706	-1.19632	0.0141017	0.386612	LOC100811557	NC_016088.4	49820335	49821509	+	1175	protein_coding	uncharacterized LOC100811557 && - && PF08241:Methyltransferase domain	Methyltransf_11
100813153	1.60461	30.9091	-4.30643	0.0142063	0.387531	LOC100813153	NC_038251.2	51875031	51876049	-	1019	protein_coding	16.9 kDa class I heat shock protein 1 && P12810.1 RecName: Full=16.9 kDa class I heat shock protein 1; AltName: Full=HSP 16.9; AltName: Full=Heat shock protein 16.9A; AltName: Full=Heat shock protein 17; AltName: Full=Low molecular weight heat shock protein && PF00011:Hsp20/alpha crystallin family	-
100810526	0.457175	9.83766	-4.33047	0.0143708	0.389456	LOC100810526	NC_038254.2	51271808	51274030	+	1720	protein_coding	cytochrome P450 76T24 && Q8VWZ7.1 RecName: Full=Geraniol 8-hydroxylase; AltName: Full=Cytochrome P450 76B6; AltName: Full=Geraniol 10-hydroxylase; Short=CrG10H && PF00067:Cytochrome P450	p450
106796779	10.7571	45.3677	-2.078	0.0145558	0.391442	LOC106796779	NC_038253.2	9074727	9077159	-	1934	pseudogene	- && A2XQD3.1 RecName: Full=G-type lectin S-receptor-like serine/threonine-protein kinase LECRK2; Short=OsLecRK2; Flags: Precursor && PF07714:Protein tyrosine kinase|PF01453:D-mannose binding lectin	Pkinase_Tyr
100776556	59.1252	119.104	-1.01094	0.014676	0.393196	LOC100776556	NC_038248.2	4919079	4920691	+	1613	protein_coding	pentatricopeptide repeat-containing protein At1g07740%2C mitochondrial && Q9LQQ1.1 RecName: Full=Pentatricopeptide repeat-containing protein At1g07740, mitochondrial; Flags: Precursor && PF13041:PPR repeat family	-
100785608	16.7871	55.5074	-1.72996	0.0148381	0.394252	LOC100785608	NC_038247.2	9873218	9877559	+	1540	protein_coding	beta-glucosidase 12 && B8AVF0.1 RecName: Full=Beta-glucosidase 12; Flags: Precursor && PF00232:Glycosyl hydrolase family 1	Glyco_hydro_1
100788758	53.2506	106.581	-1.0014	0.0148571	0.394252	LOC100788758	NC_038253.2	13308714	13314618	+	2831	lncRNA	uncharacterized LOC100788758%2C transcript variant X4 && Q54PI4.1 RecName: Full=Transmembrane protein 184 homolog DDB_G0284525 && -	-
100793014	30.5203	62.7915	-1.04207	0.0150984	0.395134	LOC100793014	NC_038255.2	35503268	35506021	-	2754	protein_coding	putative pentatricopeptide repeat-containing protein At2g01510 && Q9S7F4.1 RecName: Full=Putative pentatricopeptide repeat-containing protein At2g01510 && PF13041:PPR repeat family|PF01535:PPR repeat|PF14432:DYW family of nucleic acid deaminases	PPR
100797528	20.2294	50.3941	-1.32753	0.015609	0.401565	LOC100797528	NC_016088.4	7218385	7220602	-	1384	protein_coding	protein SRG1 && Q39224.1 RecName: Full=Protein SRG1; Short=AtSRG1; AltName: Full=Protein SENESCENCE-RELATED GENE 1 && PF14226:non-haem dioxygenase in morphine synthesis N-terminal|PF03171:2OG-Fe(II) oxygenase superfamily	2OG-FeII_Oxy
102659898	21.816	54.7359	-1.32485	0.0156821	0.401919	LOC102659898	NC_038247.2	1857274	1861212	+	2040	protein_coding	protein HAPLESS 2-like%2C transcript variant X3 && F4JP36.1 RecName: Full=Protein HAPLESS 2; AltName: Full=GENERATIVE CELL SPECIFIC 1; Flags: Precursor && -	-
novel.52	56.7019	113.989	-1.01001	0.016154	0.407975	-	NC_016090.4	34622662	34623539	+	878	-	- && - && -	-
100793916	55.2437	119.844	-1.12019	0.0162318	0.408088	LOC100793916	NC_038255.2	1049447	1054147	+	2244	protein_coding	uncharacterized LOC100793916%2C transcript variant X2 && - && -	-
102660330	6.33175	25.712	-2.02163	0.0163491	0.408636	LOC102660330	NC_038243.2	1521856	1524203	-	1103	protein_coding	cytochrome c-type biogenesis CcmH-like mitochondrial protein && B8AFK5.1 RecName: Full=Cytochrome c-type biogenesis CcmH-like mitochondrial protein; Short=OsCCMH && PF03918:Cytochrome C biogenesis protein	-
113000297	9.92045	29.0442	-1.55524	0.0167904	0.411898	LOC113000297	NC_038254.2	3042566	3042724	-	159	snoRNA	small nucleolar RNA snoR143 && - && -	-
100795988	45.7208	105.753	-1.21505	0.0170681	0.414177	LOC100795988	NC_038246.2	46800375	46803342	-	1303	protein_coding	dihydrodipicolinate reductase-like protein CRR1%2C chloroplastic && Q9FJ82.1 RecName: Full=Dihydrodipicolinate reductase-like protein CRR1, chloroplastic; AltName: Full=4-hydroxy-tetrahydrodipicolinate reductase 3; Short=HTPA reductase 3; AltName: Full=Protein CHLORORESPIRATORY REDUCTION 1; Flags: Precursor && PF01113:Dihydrodipicolinate reductase, N-terminus|PF05173:Dihydrodipicolinate reductase…	DapB_N
100789931	40.2167	150.414	-1.90544	0.017076	0.414177	LOC100789931	NC_038243.2	37190238	37191060	-	823	protein_coding	17.5 kDa class I heat shock protein && P04793.1 RecName: Full=17.5 kDa class I heat shock protein; AltName: Full=HSP 17.5-M && PF00011:Hsp20/alpha crystallin family	-
100527077	33.6608	79.0301	-1.23929	0.0170766	0.414177	LOC100527077	NC_038244.2	10786060	10786742	-	683	protein_coding	uncharacterized LOC100527077 && - && -	-
106796758	0	9.92066	-5.77374	0.0172431	0.416297	LOC106796758	NC_038253.2	30548652	30552116	-	748	lncRNA	uncharacterized LOC106796758 && Q0WPH8.1 RecName: Full=Serine/threonine-protein kinase Nek5; AltName: Full=NimA-related protein kinase 5; Short=AtNEK6; Short=AtNek5 && -	-
113001936	103.672	262.105	-1.33833	0.0173434	0.416807	LOC113001936	NC_038242.2	4677031	4683535	-	4060	lncRNA	uncharacterized LOC113001936%2C transcript variant X3 && - && -	-
100799621	8.39353	31.3744	-1.90856	0.0174684	0.416807	LOC100799621	NC_038244.2	40743878	40746767	+	1550	protein_coding	AP2-like ethylene-responsive transcription factor At1g79700 && Q6X5Y6.1 RecName: Full=Ethylene-responsive transcription factor WRI1; AltName: Full=Protein ACTIVATOR OF SPORAMIN::LUC 1; AltName: Full=Protein WRINKLED 1 && PF00847:AP2 domain	AP2
106794559	3.89048	22.8247	-2.55172	0.0175889	0.41793	LOC106794559	NC_038245.2	17578556	17581011	-	1487	lncRNA	uncharacterized LOC106794559 && - && -	-
100776672	9.15249	28.0382	-1.60524	0.0177604	0.420191	LOC100776672	NC_038254.2	58032880	58037642	+	1874	protein_coding	probable methyltransferase PMT19 && Q9ZW75.1 RecName: Full=Probable methyltransferase PMT19 && PF03141:Putative S-adenosyl-L-methionine-dependent methyltransferase	-
100793143	28.6916	76.02	-1.40991	0.0178385	0.420508	GASA26	NC_038253.2	7253677	7255594	-	957	protein_coding	gibberellin-regulated protein 26 && P46687.1 RecName: Full=Gibberellin-regulated protein 3; AltName: Full=GAST1 protein homolog 3; Flags: Precursor && PF02704:Gibberellin regulated protein	-
100800387	1722.08	5417.75	-1.65358	0.0178463	0.420508	LOC100800387	NC_038253.2	3785095	3786162	-	1068	protein_coding	germin-like protein && Q9ZRA4.1 RecName: Full=Auxin-binding protein ABP19a; Flags: Precursor && PF00190:Cupin	-
112997965	0.992045	9.76733	-3.30294	0.0179573	0.42178	LOC112997965	NC_038245.2	759565	759656	+	92	snoRNA	small nucleolar RNA SNORD96 family && - && -	-
106794532	38.0862	100.23	-1.40163	0.0180777	0.423145	LOC106794532	NC_038245.2	1273474	1275815	-	2101	lncRNA	uncharacterized LOC106794532 && - && -	-
102659929	12.1196	57.8654	-2.24578	0.0184309	0.426889	LOC102659929	NC_016091.4	4154782	4156719	-	1323	protein_coding	putative GATA transcription factor 22 && Q9SZI6.1 RecName: Full=Putative GATA transcription factor 22 && PF00320:GATA zinc finger	GATA
547751	23.8598	77.7941	-1.69658	0.0184736	0.427364	FBA	NC_016089.4	49670923	49672851	+	1074	protein_coding	fructose-bisphosphate aldolase && P46256.1 RecName: Full=Fructose-bisphosphate aldolase, cytoplasmic isozyme 1 && PF00274:Fructose-bisphosphate aldolase class-I	-
100799280	13.2074	42.2697	-1.68781	0.0185287	0.428126	LOC100799280	NC_038252.2	1023102	1024250	+	826	protein_coding	17.4 kDa class III heat shock protein%2C transcript variant X1 && Q9SYG1.1 RecName: Full=17.4 kDa class III heat shock protein; AltName: Full=17.4 kDa heat shock protein 2; Short=AtHsp17.4B && PF00011:Hsp20/alpha crystallin family	-
100792172	39.5951	91.9852	-1.2172	0.0186044	0.428226	LOC100792172	NC_038256.2	37976152	37982754	-	3710	protein_coding	gibberellin 2-beta-dioxygenase 8%2C transcript variant X1 && O49561.2 RecName: Full=Gibberellin 2-beta-dioxygenase 8; AltName: Full=GA 2-oxidase 8; AltName: Full=Gibberellin 2-beta-hydroxylase 8; AltName: Full=Gibberellin 2-oxidase 8 && PF03171:2OG-Fe(II) oxygenase superfamily|PF14226:non-haem dioxygenase in morphine synthesis N-terminal	2OG-FeII_Oxy
100527266	7.40149	34.0466	-2.20071	0.018615	0.428226	LOC100527266	NC_038245.2	72431	76820	-	1324	protein_coding	GPI biosynthesis protein family Pig-F%2C transcript variant X1 && Q07326.1 RecName: Full=Phosphatidylinositol-glycan biosynthesis class F protein; Short=PIG-F; AltName: Full=GPI11 homolog && PF06699:GPI biosynthesis protein family Pig-F	-
121174094	1.06974	11.8411	-3.54226	0.0186472	0.428226	LOC121174094	NC_038255.2	35742354	35743468	+	346	lncRNA	uncharacterized LOC121174094 && - && -	-
100789631	26.0083	197.399	-2.92317	0.0188352	0.429816	LOC100789631	NC_038245.2	42252814	42253783	-	970	protein_coding	glycine-rich cell wall structural protein && - && -	-
100306375	136.905	332.184	-1.28158	0.0190697	0.430817	LOC100306375	NC_038246.2	47294609	47296028	+	831	protein_coding	chlorophyll A-B binding protein && P11432.1 RecName: Full=Early light-induced protein, chloroplastic; Short=ELIP; Flags: Precursor && PF00504:Chlorophyll A-B binding protein	-
100816986	9.84275	27.9096	-1.50355	0.0192135	0.432293	LOC100816986	NC_038255.2	21281020	21285684	+	1768	protein_coding	bidirectional sugar transporter SWEET17%2C transcript variant X1 && P35694.1 RecName: Full=Xyloglucan endotransglucosylase/hydrolase 2; AltName: Full=Brassinosteroid-regulated protein BRU1; Flags: Precursor && -	-
100799152	45.0305	112.207	-1.32226	0.019264	0.43271	LOC100799152	NC_038254.2	44133100	44137092	-	1539	protein_coding	RHOMBOID-like protein 1 && Q0WQX7.1 RecName: Full=RHOMBOID-like protein 1; Short=AtRBL1 && PF01694:Rhomboid family	Rhomboid
100788929	0	5.63121	-4.95288	0.0192988	0.43271	LOC100788929	NC_016089.4	38555186	38562764	-	1064	protein_coding	uncharacterized LOC100788929 && - && PF02221:ML domain	-
100807079	38.8361	81.5881	-1.0722	0.0193468	0.432865	LOC100807079	NC_038243.2	6634019	6638557	-	1693	protein_coding	(+)-neomenthol dehydrogenase%2C transcript variant X1 && Q9M2E2.1 RecName: Full=(+)-neomenthol dehydrogenase; AltName: Full=Menthone:neomenthol reductase; AltName: Full=Short-chain dehydrogenase/reductase 1; Short=AtSDR1 && PF00106:short chain dehydrogenase	adh_short
100785152	34.2554	95.6694	-1.48339	0.019497	0.433602	LOC100785152	NC_038251.2	12808908	12811034	-	1552	protein_coding	protein SRG1 && Q39224.1 RecName: Full=Protein SRG1; Short=AtSRG1; AltName: Full=Protein SENESCENCE-RELATED GENE 1 && PF14226:non-haem dioxygenase in morphine synthesis N-terminal|PF03171:2OG-Fe(II) oxygenase superfamily	2OG-FeII_Oxy
102663223	1.90639	14.6049	-2.92165	0.0199599	0.438365	LOC102663223	NC_038243.2	6622549	6623885	-	1262	protein_coding	putative mediator of RNA polymerase II transcription subunit 12 && Q8S9H7.1 RecName: Full=Transcription factor DIVARICATA && PF00249:Myb-like DNA-binding domain	Myb_DNA-binding
100782813	25.6378	52.3806	-1.02881	0.0199805	0.438365	LOC100782813	NC_038241.2	34889209	34890608	+	1400	protein_coding	F-box/kelch-repeat protein At1g15670 && Q9LMR5.1 RecName: Full=F-box/kelch-repeat protein At1g15670 && PF01344:Kelch motif	Kelch_1
100794567	53.3373	125.944	-1.24242	0.0205538	0.442527	LOC100794567	NC_038254.2	35339872	35345981	+	4895	protein_coding	ABC transporter C family member 3%2C transcript variant X2 && Q9LK64.1 RecName: Full=ABC transporter C family member 3; Short=ABC transporter ABCC.3; Short=AtABCC3; AltName: Full=ATP-energized glutathione S-conjugate pump 3; AltName: Full=Glutathione S-conjugate-transporting ATPase 3; AltName: Full=Multidrug resistance-associated protein 3 && PF00005:ABC transporter|PF00664:ABC transporter transm…	ABC_membrane
778037	5.79688	21.1256	-1.85248	0.0208163	0.442941	MYB68	NC_016091.4	3388462	3389289	+	828	protein_coding	MYB transcription factor MYB68 && Q9FDW1.1 RecName: Full=Transcription factor MYB44; AltName: Full=Myb-related protein 44; Short=AtMYB44; AltName: Full=Myb-related protein R1; Short=AtMYBR1 && PF00249:Myb-like DNA-binding domain	Myb_DNA-binding
106799504	27.8549	55.9439	-1.00858	0.0209081	0.442941	LOC106799504	NC_038243.2	44157849	44159148	+	1300	protein_coding	uncharacterized LOC106799504 && - && PF13920:Zinc finger, C3HC4 type (RING finger)	-
100801534	74.8245	152.341	-1.02423	0.021	0.443993	LOC100801534	NC_038248.2	40240141	40243689	-	2158	protein_coding	uncharacterized LOC100801534 && - && -	-
100777676	12.4394	44.6963	-1.85139	0.0210824	0.444414	LOC100777676	NC_038244.2	16994390	16997252	-	1943	protein_coding	coleoptile phototropism protein 1 && Q9FMF5.2 RecName: Full=Root phototropism protein 3; AltName: Full=BTB/POZ domain-containing protein RPT3; AltName: Full=Non-phototropic hypocotyl protein 3 && PF03000:NPH3 family	-
100794484	32.9616	74.7325	-1.18325	0.021135	0.444896	LOC100794484	NC_038249.2	44736132	44743567	+	1558	lncRNA	uncharacterized LOC100794484%2C transcript variant X3 && P0DKB7.1 RecName: Full=Probable UDP-3-O-acyl-N-acetylglucosamine deacetylase 2; Short=UDP-3-O-acyl-GlcNAc deacetylase 2; AltName: Full=Protein LIPID X C2; Short=AtLpxC2; AltName: Full=UDP-3-O-[R-3-hydroxymyristoyl]-N-acetylglucosamine deacetylase 2; Flags: Precursor >P0DKB8.1 RecName: Full=Probable UDP-3-O-acyl-N-acetylglucosamine deacetyla…	-
100780027	34.7903	77.4988	-1.15689	0.0213625	0.446517	LOC100780027	NC_038253.2	9300470	9303853	-	2014	protein_coding	cytochrome P450 734A1 && O48786.1 RecName: Full=Cytochrome P450 734A1; AltName: Full=Protein PHYB ACTIVATION-TAGGED SUPPRESSOR 1 && PF00067:Cytochrome P450	p450
100500666	1.06974	46.1831	-5.46285	0.0213953	0.446959	LOC100500666	NC_038250.2	9990877	9991630	+	754	protein_coding	alpha-crystallin domain-containing protein && P05477.1 RecName: Full=17.9 kDa class II heat shock protein && PF00011:Hsp20/alpha crystallin family	-
100796454	0	5.0641	-4.79646	0.0214619	0.447624	LOC100796454	NC_038244.2	46498706	46501387	+	1906	protein_coding	laccase-17 && Q9FJD5.1 RecName: Full=Laccase-17; AltName: Full=Benzenediol:oxygen oxidoreductase 17; AltName: Full=Diphenol oxidase 17; AltName: Full=Urishiol oxidase 17; Flags: Precursor && -	-
100790203	4.58074	19.5989	-2.11861	0.0216222	0.448309	LOC100790203	NC_016090.4	34866124	34884442	-	1685	pseudogene	- && P25011.1 RecName: Full=G2/mitotic-specific cyclin S13-6; AltName: Full=B-like cyclin && -	-
100791011	3.5887	26.3743	-2.89795	0.0216314	0.448309	LOC100791011	NC_038244.2	16716300	16717079	+	780	protein_coding	uncharacterized LOC100791011 && - && -	-
547852	261.075	988.946	-1.92192	0.0218339	0.449787	HSP23.9	NC_038248.2	941416	942758	+	1033	protein_coding	low molecular weight heat shock protein Hsp23.9%2C transcript variant 1 && Q39818.1 RecName: Full=Heat shock 22 kDa protein, mitochondrial; Flags: Precursor && PF00011:Hsp20/alpha crystallin family	-
100819420	7.32379	22.4464	-1.61257	0.0223491	0.453616	LOC100819420	NC_016089.4	44426703	44431287	-	2216	pseudogene	- && Q10PP8.1 RecName: Full=Metal tolerance protein 4; Short=OsMTP4 && -	-
100780875	59.8155	137.501	-1.20249	0.0229347	0.457834	LOC100780875	NC_038251.2	15126431	15128831	-	1741	protein_coding	putative GATA transcription factor 22 && Q9SZI6.1 RecName: Full=Putative GATA transcription factor 22 && -	-
100804204	9.76506	28.2013	-1.52329	0.0232481	0.459361	LOC100804204	NC_038242.2	49599904	49609953	+	5252	protein_coding	transcription elongation factor SPT6-like && A8MS85.1 RecName: Full=Transcription elongation factor SPT6 homolog; Short=AtSPT6 && PF14633:SH2 domain|PF14878:Death-like domain of SPT6|PF14635:Helix-hairpin-helix motif|PF14641:Helix-turn-helix DNA-binding domain of SPT6|PF14632:Acidic N-terminal SPT6|PF14639:Holliday-junction resolvase-like of SPT6	-
100810451	42.2514	95.556	-1.17422	0.0233794	0.460706	LOC100810451	NC_038243.2	43745178	43751805	-	1821	protein_coding	glucose-1-phosphate adenylyltransferase large subunit 1%2C chloroplastic-like && P55229.3 RecName: Full=Glucose-1-phosphate adenylyltransferase large subunit 1, chloroplastic; AltName: Full=ADP-glucose pyrophosphorylase; AltName: Full=ADP-glucose synthase; AltName: Full=AGPase S; AltName: Full=Alpha-D-glucose-1-phosphate adenyl transferase; Flags: Precursor && PF00483:Nucleotidyl transferase	-
102663762	9.76506	28.6757	-1.5542	0.0236643	0.462553	LOC102663762	NC_038245.2	2884835	2889314	-	1789	protein_coding	protein SINE3 && - && -	-
547853	15.5709	305.01	-4.29294	0.0237321	0.462553	HSP22.3	NC_038255.2	1093974	1094732	+	759	protein_coding	low molecular weight heat shock protein Hsp22.3 && P19244.1 RecName: Full=22.7 kDa class IV heat shock protein; Flags: Precursor && PF00011:Hsp20/alpha crystallin family	-
100806490	7.55688	24.166	-1.69299	0.0237489	0.462553	LOC100806490	NC_038256.2	47345271	47348543	-	1279	protein_coding	protein PHOTOSYSTEM I ASSEMBLY 2%2C chloroplastic%2C transcript variant X1 && O64750.1 RecName: Full=Protein EMBRYO SAC DEVELOPMENT ARREST 3, chloroplastic; Flags: Precursor && -	-
102663826	7.2461	23.2837	-1.6733	0.0239398	0.465564	LOC102663826	NC_038254.2	19758820	19763955	+	1001	protein_coding	uncharacterized LOC102663826 && - && -	-
100817050	8.78201	29.593	-1.76906	0.0242413	0.467919	LOC100817050	NC_038243.2	17061332	17065804	+	1258	protein_coding	mitochondrial uncoupling protein 1 && O81845.1 RecName: Full=Mitochondrial uncoupling protein 1; Short=AtPUMP1 && PF00153:Mitochondrial carrier protein	Mito_carr
100788718	35.9287	77.7808	-1.1134	0.0243109	0.468544	LOC100788718	NC_038244.2	7102352	7106162	-	1729	protein_coding	uncharacterized LOC100788718%2C transcript variant X2 && - && PF13661:2OG-Fe(II) oxygenase superfamily	-
100811214	278.522	557.21	-1.00133	0.024437	0.468972	LOC100811214	NC_038244.2	7852397	7860474	+	3380	protein_coding	ATP-dependent DNA helicase Q-like 5 && Q0WVW7.2 RecName: Full=ATP-dependent DNA helicase Q-like 5; AltName: Full=RecQ-like protein 5; Short=AtRecQ5; Short=AtRecQl5 && PF00271:Helicase conserved C-terminal domain|PF00270:DEAD/DEAH box helicase	DEAD
106795218	8.53992	30.0543	-1.8038	0.0244593	0.468972	LOC106795218	NC_038247.2	39635593	39643626	-	2892	lncRNA	uncharacterized LOC106795218%2C transcript variant X4 && - && -	-
100784763	0	5.73998	-4.98606	0.0245167	0.468972	LOC100784763	NC_038241.2	40892021	40893760	+	916	protein_coding	uncharacterized LOC100784763%2C transcript variant X3 && - && -	-
100787646	15.1825	39.6471	-1.3868	0.024711	0.470131	LOC100787646	NC_038251.2	36464242	36472552	-	2712	protein_coding	SART-1 family protein DOT2%2C transcript variant X2 && Q9LFE0.1 RecName: Full=SART-1 family protein DOT2; AltName: Full=Protein DEFECTIVELY ORGANIZED TRIBUTARIES 2; AltName: Full=Protein MERISTEM-DEFECTIVE && PF03343:SART-1 family	SART-1
100784057	18.6338	59.8432	-1.69632	0.0249286	0.472391	LOC100784057	NC_038249.2	21394821	21395660	+	762	protein_coding	germin-like protein && Q9ZRA4.1 RecName: Full=Auxin-binding protein ABP19a; Flags: Precursor && PF00190:Cupin	-
100803490	94.7554	382.129	-2.01334	0.0255955	0.474149	LOC100803490	NC_038249.2	44541731	44543701	+	1971	protein_coding	protein TOO MANY MOUTHS && Q9SSD1.1 RecName: Full=Protein TOO MANY MOUTHS; AltName: Full=Receptor-like protein 17; Short=AtRLP17; Flags: Precursor && PF13855:Leucine rich repeat	-
102661924	3.96818	15.7008	-1.98796	0.0258066	0.475039	LOC102661924	NW_024464658.1	199779	207684	-	2909	pseudogene	- && F4I594.1 RecName: Full=Disease resistance protein RML1A; AltName: Full=Protein RESISTANCE TO LEPTOSPHAERIA MACULANS 1A && -	-
104794417	14.1814	51.4545	-1.85224	0.0258466	0.475236	MIR394G	NC_038242.2	1509384	1509463	-	80	miRNA	microRNA MIR394g && - && -	-
100777173	47.0743	109.465	-1.21921	0.0260033	0.476159	LOC100777173	NC_038245.2	42512136	42517962	+	2613	protein_coding	uncharacterized LOC100777173 && B3CLY6.1 RecName: Full=tRNA(Ile)-lysidine synthase; AltName: Full=tRNA(Ile)-2-lysyl-cytidine synthase; AltName: Full=tRNA(Ile)-lysidine synthetase && PF01171:PP-loop family	-
100810200	8.77301	25.0105	-1.50503	0.02656	0.479768	LOC100810200	NC_038246.2	4539343	4541969	-	820	pseudogene	- && O64629.1 RecName: Full=Serine/threonine-protein kinase Aurora-3; Short=AtAur3; AltName: Full=Aurora-like kinase 3 && -	-
106796334	0	4.684	-4.68552	0.0267377	1	LOC106796334	NC_038251.2	998874	999758	-	777	lncRNA	uncharacterized LOC106796334 && - && -	-
100795298	5.87457	19.2249	-1.70759	0.0270359	0.481799	RCA03	NC_016090.4	14536678	14539692	-	1425	protein_coding	ribulose bisphosphate carboxylase/oxygenase activase 1%2C chloroplastic-like && Q7X9A0.1 RecName: Full=Ribulose bisphosphate carboxylase/oxygenase activase 1, chloroplastic; Short=RA 1; Short=RuBisCO activase 1; AltName: Full=RuBisCO activase alpha form; Flags: Precursor && PF00004:ATPase family associated with various cellular activities (AAA)	AAA
102664417	24.7234	50.0855	-1.02268	0.0270595	0.481996	LOC102664417	NC_016091.4	4468745	4470129	-	1295	protein_coding	uncharacterized LOC102664417 && - && -	-
121173348	9.54097	33.2358	-1.81122	0.0273697	0.483674	LOC121173348	NC_038249.2	39865636	39876769	-	2778	lncRNA	uncharacterized LOC121173348 && - && -	-
100816355	45.0125	132.432	-1.55786	0.0274676	0.484156	LOC100816355	NC_038252.2	651811	652734	+	924	protein_coding	germin-like protein && Q9ZRA4.1 RecName: Full=Auxin-binding protein ABP19a; Flags: Precursor && PF00190:Cupin	-
100811329	16.7094	37.8956	-1.1828	0.0274897	0.484156	LOC100811329	NC_038249.2	31750592	31754745	+	906	protein_coding	uncharacterized protein At5g19025 && P0C8Q9.3 RecName: Full=Uncharacterized protein At5g19025 && -	-
100305762	3.511	14.5094	-2.0558	0.0279357	0.487353	LOC100305762	NC_016089.4	46385479	46388157	+	1398	protein_coding	glycine-rich cell wall structural protein && - && -	-
100808078	46.3333	95.7083	-1.04976	0.0279534	0.487353	LOC100808078	NC_038247.2	11028294	11030909	+	2616	protein_coding	exocyst complex component EXO70H1 && Q9FGH9.1 RecName: Full=Exocyst complex component EXO70B1; Short=AtExo70b1; AltName: Full=Exocyst subunit Exo70 family protein B1 && PF03081:Exo70 exocyst complex subunit	Exo70
novel.71	8.01405	25.5894	-1.68567	0.028136	0.488094	-	NC_016091.4	2646117	2648307	-	789	-	- && - && -	-
100794554	15.0271	36.8543	-1.28348	0.0282799	0.488614	LOC100794554	NC_016089.4	46810294	46811191	+	898	protein_coding	RING-H2 finger protein ATL66 && Q9SRM0.1 RecName: Full=RING-H2 finger protein ATL66; AltName: Full=RING-type E3 ubiquitin transferase ATL66 && PF13639:Ring finger domain	-
100782075	12.1286	39.0674	-1.68699	0.0285697	0.489754	LOC100782075	NC_038256.2	39650312	39653171	+	1832	protein_coding	transcription factor MYB17%2C transcript variant X1 && Q7XBH4.2 RecName: Full=Myb-related protein Myb4; AltName: Full=OsMyb4; AltName: Full=Transcription factor RLTR1 && -	-
100306108	10.1445	29.8872	-1.5545	0.0286491	0.489754	LOC100306108	NC_038254.2	45251048	45253251	+	856	protein_coding	uncharacterized LOC100306108 && P50165.1 RecName: Full=Tropinone reductase homolog; AltName: Full=P29X && PF00106:short chain dehydrogenase	adh_short
100818929	6.40944	23.5146	-1.88111	0.0287729	0.489754	LOC100818929	NC_038247.2	9764643	9769504	+	2273	protein_coding	calcium-dependent protein kinase 24 && Q2QVG8.1 RecName: Full=Calcium-dependent protein kinase 29; Short=OsCDPK29; Short=OsCPK29 && PF13499:EF-hand domain pair|PF00069:Protein kinase domain	Pkinase
121174010	15.8727	41.7599	-1.40003	0.0288015	0.489754	LOC121174010	NC_038254.2	2857311	2858652	-	1242	protein_coding	uncharacterized LOC121174010 && - && PF04937:Protein of unknown function (DUF 659)|PF02892:BED zinc finger	DUF659
100775626	54.0186	109.936	-1.02721	0.028828	0.489754	LOC100775626	NC_016091.4	49954763	49958175	-	3413	protein_coding	pentatricopeptide repeat-containing protein At3g26540 && Q9LRV2.1 RecName: Full=Pentatricopeptide repeat-containing protein At3g26540 && PF01535:PPR repeat|PF13041:PPR repeat family	PPR
100790150	2.13948	26.612	-3.67014	0.0289089	0.489754	LOC100790150	NC_016088.4	50793720	50796930	+	2180	protein_coding	uncharacterized LOC100790150 && - && -	-
121173305	0	4.60645	-4.66484	0.0290879	1	LOC121173305	NC_038249.2	26457018	26459904	+	1053	lncRNA	uncharacterized LOC121173305 && Q9LVN0.1 RecName: Full=Glycerophosphodiester phosphodiesterase GDPDL7; AltName: Full=Glycerophosphodiester phosphodiesterase-like 7; Short=ATGDPDL7; AltName: Full=Glycerophosphodiesterase-like 6; AltName: Full=Protein SHV3-LIKE 5; Flags: Precursor && PF03009:Glycerophosphoryl diester phosphodiesterase family	-
100819537	13.5778	39.8662	-1.55313	0.0295594	0.493586	LOC100819537	NC_038243.2	228886	236175	+	2626	protein_coding	STE20/SPS1-related proline-alanine-rich protein kinase%2C transcript variant X2 && Q551H4.1 RecName: Full=Serine/threonine-protein kinase fray2; AltName: Full=STE20-like kinase fray2 && PF00069:Protein kinase domain	Pkinase
100816496	13.3538	73.4074	-2.46142	0.0296143	0.493586	HSP17.6-L	NC_038249.2	28462672	28463356	+	685	protein_coding	17.6 kDa class I heat shock protein && P04795.1 RecName: Full=17.6 kDa class I heat shock protein; AltName: Full=HSP 17.6-L && PF00011:Hsp20/alpha crystallin family	-
100794667	157.562	543.694	-1.78717	0.0296183	0.493586	LOC100794667	NC_038243.2	8002338	8003247	+	910	protein_coding	glycine-rich cell wall structural protein && - && -	-
102665976	6.25405	20.9063	-1.73194	0.0298321	0.494592	LOC102665976	NC_016089.4	36605633	36617130	+	2388	lncRNA	uncharacterized LOC102665976%2C transcript variant X2 && - && -	-
102668431	18.3917	49.4773	-1.43391	0.0302781	0.496871	LOC102668431	NC_038254.2	54501988	54506714	+	937	pseudogene	- && - && PF01081:KDPG and KHG aldolase	-
novel.414	0.457175	10.5457	-4.44043	0.0303088	0.497162	-	NC_038256.2	36117974	36119037	-	694	-	- && - && -	-
100778050	16.7961	43.8739	-1.39948	0.0305791	0.500319	LOC100778050	NC_038244.2	8380773	8382479	+	1707	protein_coding	UDP-glucuronate 4-epimerase 6 && Q9LIS3.1 RecName: Full=UDP-glucuronate 4-epimerase 6; AltName: Full=UDP-glucuronic acid epimerase 6; Short=AtUGlcAE2 && PF16363:GDP-mannose 4,6 dehydratase	-
100818415	24.1886	49.9892	-1.05078	0.0308017	0.50121	LOC100818415	NC_038248.2	39004521	39009761	+	1833	protein_coding	organic cation/carnitine transporter 4 && Q9LHQ6.1 RecName: Full=Organic cation/carnitine transporter 4; Short=AtOCT4 && PF00083:Sugar (and other) transporter	Sugar_tr
100798639	15.5619	40.5174	-1.38004	0.0308468	0.501508	LOC100798639	NC_038246.2	41912142	41918567	+	3035	protein_coding	uncharacterized LOC100798639%2C transcript variant X2 && - && -	-
113000594	52.1899	110.981	-1.09059	0.031231	0.504417	LOC113000594	NC_038255.2	1860275	1860366	+	92	snoRNA	small nucleolar RNA R64/Z200 family && - && -	-
102665312	18.5381	46.8817	-1.33961	0.0312612	0.504417	LOC102665312	NC_038244.2	2863098	2865544	+	2333	protein_coding	polyprotein of EF-Ts%2C chloroplastic%2C transcript variant X1 && Q6GGT5.1 RecName: Full=30S ribosomal protein S1 && PF00575:S1 RNA binding domain	S1
100784146	25.6378	53.0162	-1.05204	0.0314636	0.505147	LOC100784146	NC_038253.2	40451771	40455934	+	1576	protein_coding	probable 1-acyl-sn-glycerol-3-phosphate acyltransferase 4%2C transcript variant X1 && Q8L4Y2.1 RecName: Full=Probable 1-acyl-sn-glycerol-3-phosphate acyltransferase 4; AltName: Full=Lysophosphatidyl acyltransferase 4 && PF16076:Acyltransferase C-terminus|PF01553:Acyltransferase	Acyltransferase
100500220	101.741	542.793	-2.41603	0.0316015	0.505466	LOC100500220	NC_038256.2	1440013	1440859	-	847	protein_coding	putative class II heat shock protein && P19242.1 RecName: Full=17.1 kDa class II heat shock protein && PF00011:Hsp20/alpha crystallin family	-
121174281	28.6916	75.5362	-1.40052	0.0316297	0.505708	LOC121174281	NC_038256.2	35155308	35156620	+	1217	lncRNA	uncharacterized LOC121174281 && - && -	-
100818751	57.1771	135.824	-1.25326	0.0317826	0.507256	LOC100818751	NC_038247.2	37947097	37948199	+	1103	protein_coding	putative protein TPRXL && - && -	-
100306490	4.58074	22.6703	-2.3267	0.031845	0.507502	LOC100306490	NC_038255.2	47311363	47312720	-	1358	misc_RNA	uncharacterized LOC100306490 && - && PF05553:Cotton fibre expressed protein	-
100782173	15.7263	288.595	-4.19915	0.0318454	0.507502	HSP70	NC_038253.2	5663501	5666085	-	2473	protein_coding	heat shock 70 kDa protein-like%2C transcript variant X1 && P26413.1 RecName: Full=Heat shock 70 kDa protein && PF00012:Hsp70 protein	HSP70
100788611	5.95227	19.5595	-1.7251	0.0325206	0.509818	LOC100788611	NC_038247.2	20713706	20715717	+	2012	protein_coding	uncharacterized LOC100788611 && - && -	-
100818309	2.89844	13.0465	-2.15506	0.0325392	0.509818	LOC100818309	NC_038244.2	10107671	10111644	-	2110	protein_coding	glycosyl hydrolase 5 family protein && - && PF00150:Cellulase (glycosyl hydrolase family 5)|PF00652:Ricin-type beta-trefoil lectin domain	Ricin_B_lectin
100781122	4.04587	19.3206	-2.27482	0.0331063	0.513229	LOC100781122	NC_038254.2	52339080	52346276	-	2408	protein_coding	acyl-CoA thioesterase 2 && P58137.1 RecName: Full=Acyl-coenzyme A thioesterase 8; Short=Acyl-CoA thioesterase 8; AltName: Full=Choloyl-coenzyme A thioesterase; AltName: Full=Peroxisomal acyl-CoA thioesterase 2; Short=PTE-2; AltName: Full=Peroxisomal acyl-coenzyme A thioester hydrolase 1; Short=PTE-1; AltName: Full=Peroxisomal long-chain acyl-CoA thioesterase 1 && PF00027:Cyclic nucleotide-binding…	cNMP_binding
100780294	59.5824	128.967	-1.115	0.0332973	0.513751	LOC100780294	NC_038241.2	14059503	14064834	-	2596	protein_coding	protein IQ-DOMAIN 1%2C transcript variant X3 && Q9SF32.1 RecName: Full=Protein IQ-DOMAIN 1 && -	-
novel.342	0	7.86161	-5.42873	0.033697	0.516084	-	NC_038252.2	32265844	32266609	-	494	-	- && - && -	-
100783029	3.43331	14.8563	-2.11698	0.0338036	0.516483	LOC100783029	NC_038243.2	16306182	16307779	+	1598	protein_coding	protein MIZU-KUSSEI 1 && - && PF04759:Protein of unknown function, DUF617	-
100779527	11.292	30.3313	-1.42601	0.0340863	0.518747	LOC100779527	NC_016090.4	44921710	44924347	-	1643	protein_coding	probable microtubule-binding protein TANGLED && Q197W8.1 RecName: Full=Microtubule-binding protein TANGLED; Short=AtTAN && -	-
106795725	4.12357	16.377	-2.01934	0.0341944	0.518958	LOC106795725	NC_016089.4	11251208	11252711	-	1406	lncRNA	uncharacterized LOC106795725 && - && -	-
novel.96	2.51896	12.0733	-2.28148	0.0350457	0.523794	-	NC_038242.2	541035	543209	+	678	-	- && - && -	-
102665928	5.79688	21.2484	-1.86724	0.0351106	0.523794	LOC102665928	NC_038244.2	5739417	5742951	+	2265	protein_coding	uncharacterized LOC102665928%2C transcript variant X3 && - && -	-
100780321	0	4.40068	-4.59323	0.0352265	1	LOC100780321	NC_038243.2	43486594	43490149	-	2885	protein_coding	uncharacterized LOC100780321 && - && -	-
106794627	22.2822	48.8857	-1.13814	0.0352413	0.525134	LOC106794627	NC_038245.2	41558548	41561279	-	2635	pseudogene	- && F4HQ20.1 RecName: Full=LEAF RUST 10 DISEASE-RESISTANCE LOCUS RECEPTOR-LIKE PROTEIN KINASE-like 2.5; AltName: Full=Probable receptor-like serine/threonine-protein kinase LRK10L-2.5; Flags: Precursor && PF00069:Protein kinase domain	Pkinase
100800341	0	5.74652	-4.98002	0.0353346	0.525205	LOC100800341	NC_038251.2	47505448	47521489	-	2160	lncRNA	uncharacterized LOC100800341%2C transcript variant X4 && - && -	-
[truncated: 80 more rows]
